# Supplementary material for: Intracellular Staphylococcus aureus Perturbs the Host Cell Ca2+ Homeostasis To Promote Cell Death
Source: mBio. 2020 Dec 15;11(6):e02250-20. doi: 10.1128/mBio.02250-20 (PMC7773986; doi:10.1128/mBio.02250-20)
Supplement: TABLE S1 [file mBio.02250-20-st001.xlsx]

## Sheet: invasion relevant genes
Gene	Uninfected.1	Uninfected.2	Input.1	Input.2	logFC	logCPM	LR	PValue	FDR
TIA1	2.8396	3.4391	0.1389	0.0697	6.62	3.56	70.2	5.26e-17	2.17e-13
ARHGAP24	2.3281	3.3607	0.2608	0.1349	6.67	3.82	64.6	9.1e-16	1.88e-12
MED16	1.9163	2.2051	0.5567	0.4561	4.77	3.13	61.7	4.02e-15	6.63e-12
DAPP1	2.8396	2.7091	0.5131	0.4561	4.72	3.45	60.6	6.91e-15	8.64e-12
ARHGEF4	2.7946	3.3809	0.2608	0.1349	5.62	3.49	60.5	7.48e-15	8.64e-12
ADCY9	1.7347	2.4607	0.6387	0.4092	5.2	3.54	57.7	3.03e-14	2.5e-11
MDH1B	2.776	3.8409	0.4675	0.2538	5.89	4.27	56.9	4.7e-14	2.67e-11
HTR3C	1.2905	2.3124	0.6387	0.36	6	4.06	57.1	4.21e-14	2.67e-11
LOC652276	2.0981	2.4916	0.5567	0.4092	4.67	3.13	56.8	4.89e-14	2.67e-11
BAHD1	2.7946	2.6843	0.4197	0.4092	4.62	3.24	56.6	5.29e-14	2.67e-11
WNT9A	0.6436	1.0674	3.2478	3.0135	-4.79	3.04	54.4	1.64e-13	7.51e-11
MAFG	1.9052	2.4544	0.9123	0.6988	4.42	3.61	52.4	4.6e-13	1.9e-10
TTTY7	2.236	2.9996	0.7848	0.5437	4.78	3.79	51.6	6.64e-13	2.6e-10
TBP	3.4229	3.0837	0.7848	0.8011	4.19	4.03	51.3	7.81e-13	2.68e-10
KRBOX4	1.6073	1.0674	3.2124	3.5393	-4.42	3.48	51.4	7.6e-13	2.68e-10
SGSM3	2.3427	3.1297	0.4197	0.2538	5.08	3.34	51	9.32e-13	3.07e-10
ACTL7B	3.6716	3.5754	1.5991	1.5441	3.72	4.92	50.4	1.28e-12	4.04e-10
EDAR	2.8699	2.6434	1.3034	1.3009	3.83	4.22	50.1	1.48e-12	4.51e-10
HMGCS1	2.8994	2.9548	1.174	1.0819	3.78	4.03	49.9	1.6e-12	4.72e-10
ACVRL1	3.2519	2.9996	1.6716	1.7522	-5.69	3.17	49.1	2.44e-12	6.69e-10
OAZ3	2.2754	2.7284	0.8819	0.6988	4.09	3.5	48.4	3.44e-12	9.15e-10
SLC25A51	2.2197	3.3505	0.7848	0.4561	5.36	4.22	48.2	3.82e-12	9.84e-10
MRPL23	2.844	2.738	1.3998	1.3582	3.61	4.2	47.1	6.89e-12	1.72e-09
APEX1	2.1949	1.7652	3.4631	3.6836	-3.84	3.88	46.9	7.59e-12	1.79e-09
HSPD1	3.4894	3.6506	2.061	1.9138	3.49	5.23	46.5	9.33e-12	1.97e-09
SRPRB	2.0012	2.7332	0.9123	0.6622	4.4	3.66	46.5	9.15e-12	1.97e-09
IL12A	2.8307	2.7979	0.4675	0.4092	4.11	3.13	46.6	8.86e-12	1.97e-09
HIF1A	2.1073	2.9038	0.5567	0.36	4.66	3.24	45.7	1.39e-11	2.8e-09
CNOT8	3.3543	3.6274	2.061	1.8702	3.51	5.19	45.4	1.61e-11	3.08e-09
RIBC1	2.5625	2.6382	4.2746	4.2646	-3.44	4.91	45.2	1.82e-11	3.4e-09
EIF3L	1.8356	2.9471	0.7502	0.4561	5.09	3.81	44.4	2.64e-11	4.73e-09
RASIP1	1.5921	1.476	3.3417	3.4239	-3.54	3.55	44.4	2.7e-11	4.73e-09
FCER1A	1.4438	2.2132	3.6954	3.3632	-4.41	3.78	43.6	4.07e-11	6.84e-09
CCDC60	3.0091	2.1208	0.7144	0.8639	4.63	3.91	43.4	4.57e-11	7.54e-09
PKD1L1	2.5855	2.4976	1.1507	1.1061	3.48	3.65	42.7	6.23e-11	1.01e-08
ZNF582	3.4351	5.0628	1.283	0.734	5.78	6.04	41.8	1e-10	1.53e-08
CCDC43	0.888	0.8098	3.2903	3.3781	-3.45	3.39	41.8	1.02e-10	1.53e-08
WDR55	3.1013	2.7427	1.0517	1.0819	3.62	3.87	41.8	1.02e-10	1.53e-08
MIER3	3.6962	3.5774	1.1024	1.0317	3.44	4.33	41.2	1.39e-10	1.91e-08
BPIFB3	3.9534	4.6446	1.1968	0.923	3.85	5.16	40.8	1.68e-10	2.2e-08
CSNK1A1P1	1.0048	1.7004	4.3695	4.0427	-4.21	4.63	40.2	2.33e-10	2.96e-08
SPRYD4	2.4125	1.6594	0.6387	0.8011	4.22	3.25	39.4	3.49e-10	4.17e-08
CPEB1-AS1	3.1669	3.5095	1.6575	1.4639	3.32	4.54	39.3	3.69e-10	4.35e-08
ITPRIP	2.2754	2.9237	1.3034	1.0317	3.72	3.92	38.9	4.57e-10	5.23e-08
MED11	2.1255	2.9038	0.5567	0.36	4.23	3.03	38.8	4.73e-10	5.34e-08
C12orf10	2.178	2.6329	0.8506	0.6622	3.64	3.13	38.7	4.92e-10	5.48e-08
GAK	2.539	2.7934	0.8182	0.6988	3.48	3.21	38.5	5.49e-10	6.04e-08
OR8H2	3.7092	3.6176	1.6575	1.5894	3.17	4.72	38.4	5.86e-10	6.36e-08
LCOR	3.521	3.3556	1.6287	1.604	3.18	4.57	38.2	6.47e-10	6.84e-08
TEKT4	3.1247	3.1613	1.1269	1.0317	3.26	3.85	38	7.08e-10	7.21e-08
DLG1	2.9713	3.5997	1.6993	1.3947	3.54	4.64	37.5	9.08e-10	9.02e-08
IFNGR1	3.0739	3.6769	1.6287	1.3395	3.46	4.58	36.6	1.43e-09	1.37e-07
SNRNP48	3.8768	3.4508	1.5529	1.6184	3.28	4.76	36.2	1.75e-09	1.62e-07
GNRHR2	3.6999	3.1613	1.4877	1.5745	3.39	4.61	35.9	2.13e-09	1.88e-07
MLLT11	3.8831	3.9182	1.9718	1.8702	2.99	5.07	35.6	2.38e-09	2.07e-07
WDR5B	2.4903	3.0285	1.1968	0.9788	3.35	3.67	34.4	4.48e-09	3.66e-07
PRM1	2.6079	2.5096	1.1024	1.0571	3.1	3.37	34.4	4.44e-09	3.66e-07
CDK5R1	4.3124	4.3732	2.7378	2.6184	2.85	5.97	33.9	5.78e-09	4.53e-07
MPO	2.2032	2.6893	1.219	1.0056	3.28	3.48	33.8	5.97e-09	4.65e-07
GLYCTK	2.0981	2.3551	1.0253	0.8939	3.13	3.04	33.3	7.94e-09	5.84e-07
ULK2	2.4259	1.476	3.5286	4.0026	-3.84	4.16	33.2	8.29e-09	6.05e-07
RPTN	2.2831	2.2525	3.9243	3.9581	-2.87	4.47	33.2	8.4e-09	6.08e-07
ERVMER61-1	1.9702	3.3111	0.5131	0.2538	4.79	3.36	33.1	8.59e-09	6.15e-07
SLC8B1	3.249	2.9737	0.9123	0.923	3.17	3.63	33.1	8.68e-09	6.17e-07
OGDH	3.195	3.4461	1.9718	1.8011	2.92	4.65	32.9	9.85e-09	6.77e-07
HHLA3	3.7018	3.6732	2.1603	2.0803	2.83	5.04	32.7	1.09e-08	7.43e-07
ALDH1B1	2.4522	3.0837	1.3813	1.1061	3.33	3.87	32.6	1.13e-08	7.61e-07
SLCO4C1	3.3569	2.9812	1.1507	1.1974	3.12	3.92	32.5	1.2e-08	7.91e-07
SEPHS1	3.1573	3.5441	1.8852	1.6741	2.95	4.58	31.7	1.8e-08	1.13e-06
AP3M1	2.3852	3.1613	0.9123	0.6622	3.54	3.42	31.3	2.21e-08	1.34e-06
PLEKHA7	1.8113	2.6793	1.0517	0.734	3.68	3.33	31.1	2.43e-08	1.46e-06
DACH2	2.3852	2.362	1.174	1.1061	2.85	3.21	29.9	4.58e-08	2.57e-06
RMDN2	2.1255	3.7908	0.2608	0.0697	5.33	3.49	29.5	5.71e-08	3.12e-06
KCTD11	2.4841	2.7979	4.2213	4.1006	-2.79	4.84	29.2	6.44e-08	3.47e-06
KLHL34	3.17	3.3958	1.5529	1.3947	2.76	4.13	28.9	7.62e-08	4.03e-06
LOC100507634	2.4965	2.2978	1.174	1.1753	2.82	3.25	28.8	8.08e-08	4.24e-06
GABRA5	2.7378	2.4793	1.0253	1.0571	2.87	3.25	28.5	9.59e-08	4.97e-06
UBE2V2	1.1578	1.7652	4.1322	3.855	-3.17	4.41	28.1	1.18e-07	5.97e-06
DHFR	2.3571	4.2842	0.6387	0.2538	5.22	4.41	27.9	1.31e-07	6.52e-06
PGBD1	2.844	3.467	1.1507	0.8939	3.07	3.77	27.8	1.35e-07	6.69e-06
RWDD2A	3.1637	4.191	1.7778	1.3947	-4.27	4.02	27.8	1.37e-07	6.7e-06
GSTA2	2.5271	2.3893	1.1507	1.1297	2.75	3.2	27.5	1.55e-07	7.58e-06
DEFA6	3.5919	4.0992	2.4165	2.1415	2.78	5.29	27.4	1.68e-07	8.15e-06
ADGRE1	2.9158	3.3165	1.283	1.0819	2.83	3.77	27.4	1.7e-07	8.17e-06
MYO1A	2.9904	2.7979	1.5685	1.5594	2.66	3.92	27.3	1.75e-07	8.36e-06
FGFR1OP2	3.7855	3.7691	2.1857	2.1157	2.54	4.98	27	2.03e-07	9.42e-06
TLR9	3.2073	3.5007	1.5991	1.4299	2.68	4.19	26.9	2.12e-07	9.63e-06
LYZ	2.8699	3.1102	0.8182	0.6988	2.86	3.27	26.7	2.4e-07	1.06e-05
BRCA2	3.1573	3.3427	1.3034	1.1528	2.65	3.84	26.1	3.18e-07	1.38e-05
RAE1	4.1033	4.1674	2.771	2.6647	2.46	5.68	26	3.35e-07	1.44e-05
BCKDHB	0.9185	1.6594	3.8106	3.4517	-3.27	3.89	25.6	4.29e-07	1.78e-05
RHD	2.5027	2.7427	1.0517	0.923	2.7	3.12	25.4	4.63e-07	1.9e-05
GSK3A	2.8826	3.4963	1.6993	1.4125	2.82	4.21	25.3	5.02e-07	2.04e-05
DCTN4	2.9558	2.5732	1.0253	1.0571	2.76	3.32	25.2	5.12e-07	2.07e-05
GGACT	3.4755	3.8503	2.0798	1.859	2.57	4.77	25	5.87e-07	2.31e-05
PKN1	3.2402	2.8958	1.3998	1.447	2.63	3.87	24.9	5.9e-07	2.32e-05
RABL6	1.7077	3.968	1.0774	0.4561	5.46	4.83	24.6	7.17e-07	2.71e-05
LRRC37BP1	1.7479	1.6732	3.2622	3.3093	-2.47	3.56	24.6	7.17e-07	2.71e-05
CXorf58	3.413	3.053	1.8738	1.9244	2.55	4.42	24.5	7.52e-07	2.82e-05
SYT1	2.9979	3.8886	0.9123	0.6242	3.2	3.94	24.4	7.69e-07	2.85e-05
HDHD5	3.9285	3.8488	2.2505	2.1992	2.41	5.06	24.4	7.92e-07	2.91e-05
ATXN10	4.4121	4.5661	2.7986	2.6495	2.39	5.89	24.3	8.36e-07	3.05e-05
GALE	2.8699	2.5898	1.3624	1.3947	2.56	3.56	24.1	9.07e-07	3.26e-05
LINC00294	3.8436	3.6216	2.1603	2.1666	2.43	4.92	24.1	9.25e-07	3.3e-05
TRAPPC11	2.7131	3.0461	1.537	1.3582	2.55	3.73	23.9	1e-06	3.53e-05
EPHA4	3.333	2.8416	1.5529	1.6466	2.64	4.08	23.9	1.03e-06	3.6e-05
RASA2	3.6084	3.7691	2.2814	2.133	2.38	4.91	23.6	1.18e-06	3.98e-05
FCMR	3.903	3.8056	2.4808	2.4401	2.34	5.22	23.3	1.38e-06	4.59e-05
ENTPD4	4.015	3.8565	2.5759	2.5531	2.34	5.36	23.2	1.43e-06	4.75e-05
EIF4A1	0.7557	2.833	0.4197	0.0697	5.8	3.13	23.2	1.47e-06	4.86e-05
MDM2	3.6286	3.565	2.3261	2.2688	2.31	4.9	22.8	1.77e-06	5.61e-05
CHIC2	4.9531	4.8401	3.315	3.2716	2.27	6.57	22.6	2.02e-06	6.36e-05
CPXCR1	1.0842	1.5251	3.0914	2.889	-2.65	3.07	22.5	2.08e-06	6.51e-05
KMT2B	1.7347	2.0478	3.403	3.2716	-2.44	3.68	22.1	2.55e-06	7.52e-05
HOXC4	3.0598	3.2332	1.6287	1.4968	2.36	3.94	22	2.73e-06	7.98e-05
PLXNB3	4.1108	4.7704	2.7849	2.4401	2.55	5.88	21.6	3.4e-06	9.57e-05
NOX3	3.1379	3.2702	1.1968	1.0819	2.4	3.65	21.6	3.43e-06	9.57e-05
SNAPC4	3.2432	3.2068	1.9508	1.8922	2.27	4.29	21.5	3.48e-06	9.59e-05
EHMT2	1.1094	0.961	3.1214	3.2296	-2.32	3.32	21.3	3.83e-06	0.000103
PCGEM1	3.1081	3.3709	1.9294	1.7647	2.31	4.25	21.3	4.01e-06	0.000107
NDUFB4	3.3648	2.362	0.3166	0.4092	3.45	3.03	21.2	4.05e-06	0.000107
HSCB	2.9979	3.0937	1.827	1.7269	2.26	4.03	21	4.58e-06	0.000119
ABCD3	3.9329	4.1753	2.6575	2.4832	2.24	5.4	21	4.68e-06	0.00012
SCN3A	0.8565	0.873	3.128	3.1616	-2.28	3.25	20.8	5.18e-06	0.000132
PRSS58	4.0231	3.4508	1.9075	2.0341	2.47	4.8	20.6	5.62e-06	0.00014
OXCT1	0.6032	0.9887	3.3496	3.1337	-2.54	3.36	20.5	5.91e-06	0.000145
FAM118B	2.515	3.1644	1.5685	1.281	2.57	3.72	20.4	6.2e-06	0.00015
NCAPH2	4.1303	3.8627	2.2966	2.3198	2.23	5.14	20.4	6.26e-06	0.000151
CFAP300	1.949	2.2602	3.6245	3.4965	-2.31	4.03	20.4	6.26e-06	0.000151
ECPAS	3.2548	3.878	2.0419	1.7396	2.47	4.62	20.3	6.77e-06	0.00016
COLQ	3.3222	3.527	1.7903	1.6466	2.24	4.24	20.2	6.98e-06	0.000164
CDH26	2.7378	3.0904	1.3624	1.1753	2.36	3.5	20.1	7.51e-06	0.000175
SLC7A13	3.88	4.1662	2.304	2.107	2.21	5.08	19.8	8.47e-06	0.000193
FBXO10	0	0.0708	1.6856	1.5745	2.32	3.06	19.3	1.1e-05	0.00024
MAMDC2	1.9702	1.5251	3.1664	3.3928	-2.29	3.6	19.2	1.2e-05	0.000258
IRF8	2.0012	2.019	3.4419	3.4379	-2.11	3.88	18.8	1.47e-05	0.000306
MYOCD	4.1671	3.6156	2.3688	2.4952	2.29	5.22	18.7	1.57e-05	0.000321
RRP15	0	0	2.3827	2.3055	2.28	4.21	18.2	1.98e-05	0.000385
EIF2B1	3.1669	3.0599	1.7261	1.6876	2.09	3.93	18	2.22e-05	0.000422
AMOTL2	1.6223	1.6869	3.2931	3.2771	-2.08	3.61	17.9	2.3e-05	0.000432
PITPNB	2.3921	2.833	1.1968	1.0056	2.3	3.08	17.8	2.41e-05	0.000448
CELF5	2.9904	3.9109	2.0982	1.6741	2.58	4.63	17.7	2.63e-05	0.000485
SCGB1D4	3.962	4.4583	2.647	2.3683	2.17	5.45	17.6	2.73e-05	0.000501
SLC9A9	3.9762	4.1976	2.5759	2.4081	2.03	5.27	17.5	2.94e-05	0.000533
LINC01347	3.5321	3.9818	1.6575	1.4299	2.19	4.42	17.3	3.12e-05	0.00056
BPY2	3.7734	4.6254	2.8121	2.395	2.44	5.69	17.3	3.16e-05	0.000565
FAM171A1	3.5343	2.7042	0.4197	0.5008	2.84	3.27	17.3	3.26e-05	0.000573
SHMT2	3.556	2.2978	0.2017	0.36	3.41	3.11	16.9	3.85e-05	0.00066
GJA9-MYCBP	2.5798	2.9471	1.5044	1.3009	2.14	3.43	16.8	4.17e-05	0.000702
RNU5E-1	3.2373	2.9737	1.2621	1.281	2.12	3.57	16.7	4.39e-05	0.00073
PLCB3	3.3543	4.1113	2.4031	2.0341	2.31	4.97	16.4	5e-05	0.000812
HNRNPUL2-BSCL2	0.9768	1.0674	2.5983	2.5187	1.95	4.33	16.2	5.67e-05	0.000898
RCN2	4.4011	4.3209	3.0605	3.0099	1.9	5.84	16.2	5.83e-05	0.000914
CNTNAP2	3.418	3.284	1.7128	1.6876	1.97	4.06	16	6.43e-05	0.000983
PRPF18	4.2072	5.5125	3.1538	2.5417	2.74	6.59	15.5	8.24e-05	0.00119
KCTD16	2.2197	2.8023	4.3619	4.1207	-2.14	5.01	15.5	8.3e-05	0.0012
SRRM4	4.0245	5.1297	2.9141	2.395	2.53	6.09	15.4	8.7e-05	0.00125
CNDP2	1.2696	1.9165	3.4005	3.1017	-2.28	3.54	15.4	8.92e-05	0.00127
TFAP2A	3.2432	3.032	1.7393	1.7396	1.92	3.91	15.1	0.000104	0.00145
RHPN2	3.9476	4.3629	2.5983	2.3615	1.95	5.3	15	0.000105	0.00145
SPACA6	4.2413	4.6304	3.1569	2.9206	1.9	5.91	14.7	0.000126	0.00168
CPSF6	2.8699	3.4783	1.5044	1.2401	2.12	3.75	14.6	0.000135	0.00176
IRF1	3.556	3.9065	2.0705	1.859	1.9	4.57	14.3	0.000157	0.00196
CLCA3P	4.9932	5.6223	3.6596	3.3172	1.99	6.95	14.1	0.000171	0.00212
PUSL1	3.9241	4.6087	2.5295	2.1831	2.06	5.38	14.1	0.000175	0.00214
CAMLG	0.2036	0	2.5759	3.0484	2.15	4.88	14	0.000186	0.00224
MAPK15	3.8322	4.0582	2.1429	1.9758	1.81	4.78	13.7	0.000209	0.00245
RPL19	4.0013	3.5355	1.7778	1.859	1.92	4.52	13.6	0.000225	0.00259
EXOC3-AS1	3.8419	4.3778	2.3188	2.0341	1.93	5.07	13.6	0.000228	0.0026
SPINK4	4.8377	4.8743	3.5672	3.4744	1.71	6.48	13.5	0.000238	0.00269
UCK1	2.94	3.6352	1.3034	1.0317	2.11	3.73	13.4	0.000251	0.0028
LIG3	3.7682	3.7875	2.1429	2.0528	1.75	4.63	13.4	0.000256	0.00284
ZFYVE21	2.9636	3.1644	1.5044	1.3582	1.83	3.57	13.2	0.00028	0.00303
ZNF569	3.6581	2.8794	1.283	1.4639	2.12	3.86	12.9	0.000334	0.00347
CEP85	2.4391	2.3411	3.7424	3.787	-1.68	4.45	12.7	0.000371	0.0037
KYNU	4.3174	4.3374	2.973	2.8849	1.67	5.64	12.7	0.000374	0.00372
HMGCL	3.4399	3.5504	2.0515	1.9349	1.71	4.31	12.5	0.000401	0.0039
CHRM2	3.195	4.7458	2.3895	1.7269	2.66	5.35	12.2	0.000471	0.00434
CNOT11	3.4825	4.3032	2.5176	2.1244	2.01	5.06	12.2	0.000479	0.0044
SERPINA12	4.2499	5.0259	3.088	2.6944	1.96	6.03	12.2	0.000483	0.00442
PPIP5K1	3.1919	3.3085	1.8852	1.777	1.69	3.98	12.1	0.000506	0.00457
POLK	4.8425	5.1588	3.6596	3.4517	1.68	6.61	12.1	0.000508	0.00457
KCNAB2	4.0883	4.3951	2.8516	2.6546	1.69	5.46	12.1	0.000516	0.00462
VPS35L	3.5731	3.9109	2.0024	1.8011	1.73	4.48	12	0.00052	0.00465
CHAMP1	3.594	2.5036	1.283	1.6184	-2.48	3.21	12	0.000543	0.00476
OCLN	3.556	3.8961	2.462	2.2538	1.7	4.78	11.9	0.000549	0.0048
DYNLL2	2.7081	2.1639	3.9139	4.1598	-1.76	4.81	11.8	0.000595	0.00509
PIP4K2A	2.9752	4.4718	2.0321	1.4125	2.56	4.85	11.7	0.000632	0.00532
STK32A	1.2263	3.5671	0.7144	0.2538	3.68	3.23	11.6	0.000651	0.00547
SUSD4	3.521	3.3759	1.5839	1.5594	1.68	3.97	11.5	0.000692	0.00576
MKNK2	3.6716	3.4554	2.0891	2.0893	1.65	4.42	11.5	0.000709	0.00585
ADCY5	2.8352	2.6843	4.2557	4.3247	-1.58	5.22	11.3	0.00077	0.0062
C1QBP	1.9052	3.7908	0.4675	0.1961	3.13	3.27	11.2	0.000814	0.00642
ZBED6CL	3.3569	2.7284	0.6773	0.7681	2.01	3.16	11	0.000895	0.00687
TMX1	1.4787	0.7423	2.5472	2.9475	2	4.69	11	0.000924	0.00703
N4BP2	1.3311	0.873	2.9806	3.255	-1.73	3.37	10.9	0.000966	0.00725
FBXL20	2.6134	3.4153	1.6575	1.3204	1.93	3.68	10.9	0.000977	0.0073
RRM1	2.857	2.6008	1.2408	1.2608	1.7	3.09	10.8	0.000991	0.00737
CHST4	4.521	5.1077	3.4862	3.1708	1.68	6.34	10.4	0.00125	0.00862
IDH3A	2.3499	5.2189	0.8182	0.2538	3.7	5.17	10.3	0.0013	0.00889
UMPS	2.2279	3.5774	0.4675	0.2538	2.55	3.06	10.3	0.00134	0.00904
LEXM	4.4995	5.0402	3.2564	2.9588	1.64	6.13	10.3	0.00136	0.00913
THOC1	5.2194	5.3964	4.0316	3.8822	1.48	7.05	10.1	0.0015	0.00984
ERICH6	3.4614	3.7792	2.1164	1.9244	1.55	4.4	9.85	0.0017	0.0108
CYSLTR1	2.7426	2.5676	1.3235	1.3204	1.59	3.04	9.79	0.00175	0.011
SCYL3	4.9568	5.3474	3.586	3.3456	1.53	6.63	9.75	0.00179	0.0112
ST8SIA4	4.349	4.6446	3.0358	2.8395	1.49	5.73	9.64	0.0019	0.0116
ZC3HAV1	0.2036	0	2.1516	2.6546	1.8	3.98	9.41	0.00216	0.0127
GP5	4.512	4.7968	3.182	2.9884	1.47	5.94	9.37	0.00221	0.0129
C8orf58	2.8396	3.032	1.614	1.4805	1.5	3.44	9.13	0.00252	0.014
CENPA	3.9972	4.2108	2.8121	2.6546	1.42	5.24	8.93	0.0028	0.0152
ZNF627	5.1375	5.5116	3.9519	3.721	1.45	6.98	8.93	0.00281	0.0152
PRDM16-DT	2.0012	2.2212	3.5264	3.4286	-1.43	4.08	8.71	0.00316	0.0165
LAMB1	3.4351	4.0403	2.0891	1.7891	1.57	4.49	8.65	0.00327	0.0169
C9orf64	2.8037	2.738	4.0832	4.1089	-1.34	5.03	8.34	0.00387	0.0188
GANAB	2.6724	1.79	4.0969	4.5093	-1.65	5.17	8.07	0.0045	0.0211
RRS1	5.4468	5.5359	4.2048	4.0934	1.3	7.26	7.92	0.0049	0.0222
TPM2	0	0.0708	2.2966	2.1992	1.42	3.4	7.84	0.00511	0.0229
IPCEF1	3.9196	4.5453	2.6679	2.3478	1.44	5.25	7.43	0.0064	0.0272
NCR2	2.8037	3.0837	1.6993	1.5441	1.36	3.47	7.35	0.00672	0.0279
CLCN2	2.5798	3.0355	4.4483	4.2534	-1.35	5.36	7.2	0.00728	0.0295
OTUB2	1.8113	3.9327	0.3695	0.0697	2.77	3.33	7.15	0.0075	0.03
RECK	2.7853	3.3085	1.6856	1.447	1.39	3.55	6.87	0.00878	0.0336
ZNF204P	3.1541	3.1828	1.4877	1.4125	1.29	3.52	6.8	0.00913	0.0347
HAUS6	4.0807	4.9607	3.1015	2.6747	1.49	5.79	6.69	0.00972	0.0363
ITIH6	4.5868	1.5251	0.0719	0.4561	3.29	4.18	6.65	0.00993	0.0369
TGM5	2.0509	1.1862	3.2449	3.6818	-1.54	3.99	6.64	0.00997	0.0369
WDR19	0.0726	0.5071	2.2267	1.7139	1.68	3.21	6.46	0.011	0.0395
CD1D	2.3571	4.0943	1.0253	0.5437	2.04	3.78	6.15	0.0132	0.0448
CPA2	1.0584	1.4244	2.7663	2.5531	1.23	3.99	5.93	0.0149	0.0492
DSEL	2.7713	2.9078	1.5044	1.3947	1.2	3.19	5.77	0.0163	0.0527
MAEL	0.9481	0.199	2.771	3.481	-1.64	3.42	5.48	0.0193	0.0597
SPARC	3.0202	2.7236	1.3235	1.3582	1.19	3.15	5.41	0.0201	0.0614
TBC1D29P	1.4438	1.4244	2.8854	2.901	-1.1	3.26	5.37	0.0205	0.0624
PRSS35	3.8419	3.6582	1.4359	1.4125	1.16	4.13	5.34	0.0209	0.063
FNIP1	3.5773	2.9812	1.7261	1.8702	1.23	3.88	5.31	0.0212	0.0635
PANX1	4.8659	4.1338	2.7084	2.9167	1.25	5.63	5.3	0.0213	0.0638
DDX51	0.2632	0.4619	2.4683	2.2385	1.19	3.43	5.29	0.0214	0.064
WASHC1	3.4708	2.9038	1.7393	1.8813	1.21	3.8	5.27	0.0217	0.0646
PPL	0.7557	1.3699	3.0535	2.6846	1.31	4.35	5.22	0.0224	0.0659
BCORL1	2.3989	3.6806	0.9982	0.6242	-1.84	3.14	5.08	0.0242	0.0696
FAM50B	3.556	4.4709	2.3114	1.8922	1.31	4.85	4.97	0.0257	0.0728
ZMAT2	1.871	0.9887	2.942	3.4096	-1.3	3.63	4.53	0.0333	0.0881
P2RY12	2.2831	4.8225	1.283	0.5437	2.12	4.65	4.38	0.0364	0.0935
SPPL3	3.8784	3.432	5.0718	5.2559	-1.01	6.65	4.34	0.0371	0.0946
YJU2	2.5567	3.8565	1.6287	1.1528	-1.5	3.49	4.24	0.0394	0.0988
HNRNPM	2.7946	2.6116	4.0382	4.1137	-0.932	5.1	4.05	0.0442	0.107
TTC31	2.0214	2.3124	3.6861	3.5539	-0.961	4.4	3.96	0.0466	0.112
ACSM3	1.4076	0.5071	2.7232	3.3172	-1.3	3.37	3.8	0.0512	0.119
TTC28	1.1812	0.8098	2.9381	3.1738	-0.972	3.46	3.76	0.0526	0.121
ZNF136	4.2659	3.565	2.1773	2.375	1.03	4.73	3.65	0.0561	0.127
IGLL1	1.7864	1.8835	3.2034	3.1555	-0.852	3.79	3.28	0.0703	0.149
NEU4	1.1094	1.1862	3.05	3.0206	-0.838	3.48	3.12	0.0773	0.159
PSMA1	3.594	2.6743	0.3695	0.5008	1.26	3.16	3.1	0.0783	0.161
PSMD13	2.936	2.6992	1.3813	1.3947	0.887	3.05	3.06	0.0804	0.164
ADGRV1	1.5767	3.8378	0.9704	0.4092	1.69	3.31	3.03	0.0819	0.166
NFIA	3.0563	2.7934	1.5044	1.5441	0.873	3.24	3.02	0.0821	0.166
PPP4R3B	1.7077	2.0092	3.5308	3.3904	-0.806	4.18	2.76	0.0968	0.188
PLEKHB1	1.2696	0.3648	2.6417	3.2987	-1.08	3.36	2.44	0.118	0.216
FAM189A2	0	0	2.5983	2.6236	0.773	3.53	2.31	0.129	0.229
EXOSC8	4.1613	2.7474	0.5567	0.833	1.12	3.83	2.18	0.14	0.243
TRPC3	0	0	2.8429	2.897	0.692	3.87	1.88	0.17	0.28
ARNTL2	1.7213	2.362	4.0718	3.7788	-0.739	4.87	1.87	0.171	0.282
ARSB	0.6032	1.4244	3.7616	3.2798	-0.88	4.19	1.87	0.172	0.282
LINC00661	1.5289	1.2084	2.9222	3.0821	-0.654	3.54	1.82	0.178	0.289
FLJ36000	0	0.5071	3.2362	2.4711	-0.946	3.2	1.46	0.226	0.345
WAS	1.9052	3.8673	1.1269	0.5848	-1.01	3.27	1.27	0.259	0.381
PKNOX2	2.521	4.0351	1.1507	0.6988	0.836	3.68	1.23	0.268	0.389
TAF1A	5.0199	5.6318	4.0075	3.689	0.564	6.78	1.21	0.271	0.392
TAF2	0.2036	0.9032	3.0393	2.3884	0.755	3.78	1.12	0.29	0.412
LSP1	2.4325	2.237	3.9272	4.0092	-0.454	5.05	0.97	0.325	0.448
SNAP91	1.8476	1.5719	3.0429	3.1586	0.461	4.21	0.951	0.329	0.452
HEXA-AS1	1.4957	1.8946	3.4251	3.2239	-0.465	4.1	0.869	0.351	0.473
PRIMPOL	3.7274	2.5215	1.0774	1.3947	-0.629	3.35	0.84	0.359	0.48
ACSS1	1.5921	2.3481	3.9184	3.5621	0.454	5.14	0.655	0.418	0.538
ART3	2.8037	3.8916	0.8819	0.5437	0.555	3.54	0.645	0.422	0.541
ANKRD34B	2.5089	3.3479	1.614	1.2608	0.452	3.2	0.583	0.445	0.562
TERF2	3.7329	1.8946	0.5567	0.9513	0.649	3.15	0.579	0.447	0.564
MVB12A	3.275	3.3505	1.5044	1.4125	0.372	3.52	0.552	0.457	0.574
PCDHGA1	2.236	2.2448	3.6748	3.6541	0.319	4.97	0.489	0.484	0.597
MARCHF8	0.7557	1.7268	3.7335	3.2006	-0.462	4.29	0.484	0.487	0.599
MPIG6B	1.2263	0.7423	2.6148	2.897	-0.36	3.26	0.478	0.489	0.601
PITX2	3.1114	4.0048	1.7651	1.3947	-0.377	3.91	0.391	0.532	0.637
EGR1	1.4259	1.4926	2.7663	2.7137	-0.27	3.33	0.329	0.566	0.668
NTRK1	3.5121	2.5448	1.3431	1.604	0.326	3.33	0.283	0.595	0.693
OR14A16	1.4076	1.4066	2.9302	2.9245	0.246	3.81	0.281	0.596	0.694
VAC14	3.543	3.3349	1.9718	1.9857	0.25	3.89	0.266	0.606	0.701
MOCS3	2.3852	1.4926	3.4862	3.8955	-0.247	4.75	0.183	0.669	0.752
KIF17	4.2161	2.7474	1.4359	1.8702	0.301	4.08	0.179	0.672	0.755
CETN2	2.8128	3.9455	1.7261	1.281	-0.251	3.75	0.148	0.701	0.777
SLC4A10	0.2036	1.2924	3.5481	2.7233	-0.312	3.91	0.138	0.71	0.785
SNPH	2.8826	3.3165	1.174	0.9788	-0.204	3.11	0.128	0.72	0.794
KCTD14	0.2632	1.7137	5.165	4.153	-0.27	6.19	0.0829	0.773	0.834
LINC00638	2.1344	1.969	3.7155	3.7837	0.0739	4.95	0.0259	0.872	0.909
NMRK1	1.949	2.2829	4.0048	3.8473	0.0504	5.19	0.011	0.916	0.941
MCRS1	1.4259	1.1404	3.6225	3.7837	0.00534	4.78	0.000128	0.991	0.993

## Sheet: cytotoxicity relevant genes
Gene	Infected.1	Infected.2	Input.1	Input.2	logFC	logCPM	LR	PValue	FDR
DBNL	0.1468	0.2714	3.3651	3.7418	-7.14	4.36	82	1.33e-19	1.1e-15
TIA1	2.6423	2.4442	0.1389	0.0697	6.62	3.56	70.2	5.26e-17	2.17e-13
LSM6	0.0761	0.1449	2.3895	2.6495	-6.5	3.17	66.6	3.26e-16	8.94e-13
ARHGAP24	3.4277	2.8811	0.2608	0.1349	6.67	3.82	64.6	9.1e-16	1.88e-12
MED16	3.0063	2.9113	0.5567	0.4561	4.77	3.13	61.7	4.02e-15	6.63e-12
DAPP1	2.7388	2.9848	0.5131	0.4561	4.72	3.45	60.6	6.91e-15	8.64e-12
PPM1N	3.3831	3.2222	0.8182	0.6622	4.56	3.45	60.2	8.38e-15	8.64e-12
ARHGEF4	2.6079	2.3957	0.2608	0.1349	5.62	3.49	60.5	7.48e-15	8.64e-12
VEGFC	2.8591	3.5659	0.4197	0.5008	5.42	3.18	59.7	1.11e-14	1.02e-11
ADCY9	3.4923	3.0607	0.6387	0.4092	5.2	3.54	57.7	3.03e-14	2.5e-11
GLO1	0.707	0.4354	3.2958	3.0552	-4.86	4.14	57.2	3.87e-14	2.67e-11
MDH1B	3.5709	2.9966	0.4675	0.2538	5.89	4.27	56.9	4.7e-14	2.67e-11
CD19	0.3331	0.075	3.5588	3.0311	-6.78	4.12	56.9	4.66e-14	2.67e-11
SYT7	0.4405	0.6997	3.2986	3.7469	-5.41	3.83	56.5	5.52e-14	2.67e-11
HTR3C	4.0741	3.372	0.6387	0.36	6	4.06	57.1	4.21e-14	2.67e-11
LOC652276	2.9206	2.7556	0.5567	0.4092	4.67	3.13	56.8	4.89e-14	2.67e-11
BAHD1	2.5101	2.7356	0.4197	0.4092	4.62	3.24	56.6	5.29e-14	2.67e-11
WNT9A	0.7452	0.3836	3.2478	3.0135	-4.79	3.04	54.4	1.64e-13	7.51e-11
VANGL1	1.0908	0.6997	3.6972	3.4425	-4.53	4.58	52.6	4.12e-13	1.79e-10
MAFG	3.4704	3.1613	0.9123	0.6988	4.42	3.61	52.4	4.6e-13	1.9e-10
TTTY7	3.5067	3.0716	0.7848	0.5437	4.78	3.79	51.6	6.64e-13	2.6e-10
TBP	2.9333	3.3198	0.7848	0.8011	4.19	4.03	51.3	7.81e-13	2.68e-10
PRR4	3.155	3.5413	0.9123	0.9513	4.18	3.45	51.4	7.48e-13	2.68e-10
KRBOX4	0.7452	0.9395	3.2124	3.5393	-4.42	3.48	51.4	7.6e-13	2.68e-10
SGSM3	2.8859	2.484	0.4197	0.2538	5.08	3.34	51	9.32e-13	3.07e-10
ACTL7B	3.8403	4.0244	1.5991	1.5441	3.72	4.92	50.4	1.28e-12	4.04e-10
EDAR	3.5254	3.7917	1.3034	1.3009	3.83	4.22	50.1	1.48e-12	4.51e-10
HMGCS1	3.3614	3.4317	1.174	1.0819	3.78	4.03	49.9	1.6e-12	4.72e-10
NUP210L	1.4449	1.1328	3.804	3.6671	-3.94	4.24	49.6	1.93e-12	5.48e-10
ACVRL1	0.0761	0.075	1.6716	1.7522	-5.69	3.17	49.1	2.44e-12	6.69e-10
OAZ3	3.1882	2.9649	0.8819	0.6988	4.09	3.5	48.4	3.44e-12	9.15e-10
SLC25A51	3.914	3.2222	0.7848	0.4561	5.36	4.22	48.2	3.82e-12	9.84e-10
MRPL23	3.5324	3.7036	1.3998	1.3582	3.61	4.2	47.1	6.89e-12	1.72e-09
SLC2A2	1.6915	1.1576	4.2869	4.0157	-4.25	4.97	46.9	7.53e-12	1.79e-09
APEX1	1.1674	1.2947	3.4631	3.6836	-3.84	3.88	46.9	7.59e-12	1.79e-09
GTF3C3	1.6314	1.6044	3.8383	3.9187	-3.55	4.46	46.7	8.34e-12	1.91e-09
HSPD1	4.293	4.268	2.061	1.9138	3.49	5.23	46.5	9.33e-12	1.97e-09
SRPRB	3.4899	3.0422	0.9123	0.6622	4.4	3.66	46.5	9.15e-12	1.97e-09
IL12A	2.2799	2.4442	0.4675	0.4092	4.11	3.13	46.6	8.86e-12	1.97e-09
EFCAB3	3.0409	4.2369	0.4675	0.734	5.7	3.94	46.2	1.08e-11	2.23e-09
HIF1A	2.9745	2.5285	0.5567	0.36	4.66	3.24	45.7	1.39e-11	2.8e-09
ITM2B	3.2266	3.1175	1.0774	0.9513	3.69	3.17	45.4	1.57e-11	3.07e-09
CNOT8	4.3228	4.213	2.061	1.8702	3.51	5.19	45.4	1.61e-11	3.08e-09
RIBC1	2.1035	1.9121	4.2746	4.2646	-3.44	4.91	45.2	1.82e-11	3.4e-09
ESRP1	3.1849	4.3487	0.5567	0.833	5.59	4.12	45.1	1.9e-11	3.49e-09
EIF3L	3.7001	2.9966	0.7502	0.4561	5.09	3.81	44.4	2.64e-11	4.73e-09
RASIP1	1.2613	1.2054	3.3417	3.4239	-3.54	3.55	44.4	2.7e-11	4.73e-09
NCKAP5L	0.707	0.2101	3.9925	3.3582	-5.98	5.07	43.6	3.93e-11	6.74e-09
FCER1A	1.1674	0.6602	3.6954	3.3632	-4.41	3.78	43.6	4.07e-11	6.84e-09
CCDC60	2.9582	3.7578	0.7144	0.8639	4.63	3.91	43.4	4.57e-11	7.54e-09
PKD1L1	3.1137	3.2707	1.1507	1.1061	3.48	3.65	42.7	6.23e-11	1.01e-08
ZNF582	5.0082	4.0216	1.283	0.734	5.78	6.04	41.8	1e-10	1.53e-08
CCDC43	1.2834	1.2054	3.2903	3.3781	-3.45	3.39	41.8	1.02e-10	1.53e-08
WDR55	2.9984	3.3666	1.0517	1.0819	3.62	3.87	41.8	1.02e-10	1.53e-08
ZFYVE27	3.1207	3.3421	1.174	1.1528	3.47	3.55	41.8	9.89e-11	1.53e-08
ZNF91	3.342	3.148	1.219	1.0571	3.53	3.37	41.6	1.12e-10	1.65e-08
MUTYH	1.4449	0.9086	3.8714	3.5642	-4.1	4.42	41.4	1.26e-10	1.79e-08
RBMS3	3.3194	3.1175	1.1968	1.0317	3.55	3.39	41.4	1.26e-10	1.79e-08
MAP3K11	2.9375	3.5323	0.8819	1.0056	4.01	3.57	41.3	1.3e-10	1.82e-08
MIER3	2.9745	3.1809	1.1024	1.0317	3.44	4.33	41.2	1.39e-10	1.91e-08
POPDC3	2.2216	1.8888	4.3466	4.2274	-3.38	5.13	40.8	1.66e-10	2.2e-08
BPIFB3	3.5114	3.1712	1.1968	0.923	3.85	5.16	40.8	1.68e-10	2.2e-08
GSDMB	1.0362	1.2731	3.2707	3.5703	-3.76	3.73	40.9	1.64e-10	2.2e-08
ANO2	1.6159	1.2731	3.7335	3.5744	-3.51	4.25	40.6	1.91e-10	2.45e-08
CSNK1A1P1	1.8275	1.1074	4.3695	4.0427	-4.21	4.63	40.2	2.33e-10	2.96e-08
PTH1R	1.4634	1.2285	3.4514	3.383	-3.36	3.83	40.1	2.4e-10	3e-08
GNPNAT1	1.7059	1.5228	3.6991	3.6504	-3.25	4.36	39.6	3.12e-10	3.83e-08
STRN4	0.6258	0.1449	3.4347	2.8646	-5.48	3.7	39.5	3.22e-10	3.91e-08
SPRYD4	2.631	3.3282	0.6387	0.8011	4.22	3.25	39.4	3.49e-10	4.17e-08
CPEB1-AS1	3.7366	3.5812	1.6575	1.4639	3.32	4.54	39.3	3.69e-10	4.35e-08
HSP90AB1	1.2155	1.0813	3.1313	3.1017	-3.31	3.52	39.1	3.96e-10	4.6e-08
ITPRIP	3.6038	3.2065	1.3034	1.0317	3.72	3.92	38.9	4.57e-10	5.23e-08
MED11	2.6917	2.259	0.5567	0.36	4.23	3.03	38.8	4.73e-10	5.34e-08
C12orf10	2.8408	2.6005	0.8506	0.6622	3.64	3.13	38.7	4.92e-10	5.48e-08
GAK	2.659	2.583	0.8182	0.6988	3.48	3.21	38.5	5.49e-10	6.04e-08
OR8H2	3.5439	3.7074	1.6575	1.5894	3.17	4.72	38.4	5.86e-10	6.36e-08
TTI2	1.3263	0.8096	3.7281	3.3582	-4.08	4.79	38.2	6.38e-10	6.83e-08
LCOR	3.5184	3.732	1.6287	1.604	3.18	4.57	38.2	6.47e-10	6.84e-08
ZNF624	1.6768	1.2285	3.8155	3.5964	-3.56	4.33	38.1	6.58e-10	6.86e-08
TEKT4	2.9417	3.0197	1.1269	1.0317	3.26	3.85	38	7.08e-10	7.21e-08
PROC	2.9077	2.8855	1.0517	0.9513	3.3	3.1	38	7.04e-10	7.21e-08
DHDDS	0.3331	0.7377	2.8429	3.4425	-4.95	3.44	37.8	8.02e-10	8.06e-08
DLG1	3.9647	3.6005	1.6993	1.3947	3.54	4.64	37.5	9.08e-10	9.02e-08
PVT1	2.132	1.6652	4.2599	4.049	-3.43	4.95	37	1.17e-09	1.15e-07
NPAS1	3.4148	3.1312	1.3431	1.1297	3.38	3.53	36.7	1.41e-09	1.37e-07
IFNGR1	3.8232	3.4832	1.6287	1.3395	3.46	4.58	36.6	1.43e-09	1.37e-07
OR5M8	3.5462	3.7169	1.6856	1.6741	3.08	4.13	36.3	1.66e-09	1.57e-07
CFAP299	1.4449	0.7377	4.1766	3.6818	-4.56	4.85	36.3	1.69e-09	1.58e-07
SNRNP48	3.4328	3.8448	1.5529	1.6184	3.28	4.76	36.2	1.75e-09	1.62e-07
NARS1	3.2992	2.859	1.1024	0.833	3.68	3.29	36.1	1.92e-09	1.76e-07
SETD7	3.078	2.9689	1.1968	1.0819	3.2	3.09	36	1.96e-09	1.77e-07
PHC2	2.7181	3.2315	0.9123	1.0056	3.57	3.27	35.9	2.08e-09	1.86e-07
GNRHR2	3.3885	3.8824	1.4877	1.5745	3.39	4.61	35.9	2.13e-09	1.88e-07
MLLT11	3.8232	3.8888	1.9718	1.8702	2.99	5.07	35.6	2.38e-09	2.07e-07
CSNK1A1	3.3858	3.0005	1.2621	1.0317	3.45	3.32	35.6	2.37e-09	2.07e-07
FMR1NB	1.0362	0.5315	3.3754	2.9551	-4.19	3.86	35.4	2.68e-09	2.3e-07
OR2T1	1.6915	1.2947	3.6596	3.4788	-3.29	3.98	35	3.22e-09	2.73e-07
SCRN2	1.7481	1.2285	3.8929	3.6004	-3.54	4.55	34.4	4.44e-09	3.66e-07
WDR5B	3.1979	2.8985	1.1968	0.9788	3.35	3.67	34.4	4.48e-09	3.66e-07
PRM1	2.7983	2.9528	1.1024	1.0571	3.1	3.37	34.4	4.44e-09	3.66e-07
MRPS33	0.8519	0.3291	3.1789	2.7233	-4.41	3.09	34.4	4.41e-09	3.66e-07
TRAM1	3.8145	3.8481	1.9821	1.9031	2.91	4.45	34.2	5.09e-09	4.07e-07
RPL37A	3.42	3.317	1.5529	1.4299	3.02	3.64	34.2	5.08e-09	4.07e-07
FAM223B	1.8147	2.0211	3.8383	4.0465	-3.12	4.84	33.9	5.68e-09	4.5e-07
CDK5R1	4.5802	4.6158	2.7378	2.6184	2.85	5.97	33.9	5.78e-09	4.53e-07
MPO	3.1784	2.8942	1.219	1.0056	3.28	3.48	33.8	5.97e-09	4.65e-07
STON1-GTF2A1L	2.1131	1.7225	4.0408	3.8807	-3.12	4.65	33.7	6.32e-09	4.87e-07
CLDN17	4.0102	4.2153	2.2105	2.1992	2.9	5	33.5	7.08e-09	5.4e-07
KIRREL3	2.8859	3.6422	0.9418	1.1528	3.85	3.54	33.5	7.17e-09	5.42e-07
CD84	2.0741	1.434	4.3271	3.988	-3.65	5.07	33.4	7.45e-09	5.58e-07
F13A1	3.2666	3.6842	1.4707	1.5594	3.17	4.11	33.3	7.88e-09	5.84e-07
GLYCTK	2.7789	2.6676	1.0253	0.8939	3.13	3.04	33.3	7.94e-09	5.84e-07
ULK2	1.117	1.6044	3.5286	4.0026	-3.84	4.16	33.2	8.29e-09	6.05e-07
RPTN	2.1226	2.0107	3.9243	3.9581	-2.87	4.47	33.2	8.4e-09	6.08e-07
ERVMER61-1	3.0024	2.1829	0.5131	0.2538	4.79	3.36	33.1	8.59e-09	6.15e-07
SLC8B1	2.5228	2.8226	0.9123	0.923	3.17	3.63	33.1	8.68e-09	6.17e-07
C11orf1	1.6619	1.0545	3.8462	3.5117	-3.67	4.23	33	9.01e-09	6.29e-07
CLEC4E	2.3502	3.7578	0.3166	0.5437	5.53	3.28	33.1	8.95e-09	6.29e-07
IL15	1.8401	2.3886	4.3881	4.8314	-3.74	5.69	32.9	9.86e-09	6.77e-07
OGDH	3.8266	3.7169	1.9718	1.8011	2.92	4.65	32.9	9.85e-09	6.77e-07
HHLA3	3.9234	4.0216	2.1603	2.0803	2.83	5.04	32.7	1.09e-08	7.43e-07
ALDH1B1	3.4379	3.057	1.3813	1.1061	3.33	3.87	32.6	1.13e-08	7.61e-07
PLAAT1	3.6982	3.3984	1.7261	1.5286	3.05	3.75	32.6	1.16e-08	7.77e-07
IGBP1	3.6923	4.0258	1.9185	1.9657	2.98	4.71	32.5	1.18e-08	7.86e-07
SLCO4C1	2.8221	3.1906	1.1507	1.1974	3.12	3.92	32.5	1.2e-08	7.91e-07
HSPA1L	2.9704	3.715	1.0517	1.2608	3.73	3.81	32.5	1.22e-08	7.98e-07
RAB36	1.3051	1.027	3.0709	2.9361	-3.09	3.36	32.3	1.31e-08	8.49e-07
SCN9A	1.4993	1.1818	3.3095	3.1462	-3.08	3.83	32.1	1.47e-08	9.48e-07
RASSF1	0.9784	0.5315	2.9993	2.6443	-3.76	3.04	32	1.56e-08	9.94e-07
KCTD5	3.1784	2.583	5.2847	4.9972	-3.28	6.76	31.8	1.72e-08	1.09e-06
SEPHS1	3.7718	3.5681	1.8852	1.6741	2.95	4.58	31.7	1.8e-08	1.13e-06
CYP4A11	2.5165	3.2558	0.7502	0.923	3.78	3.22	31.7	1.8e-08	1.13e-06
PAX4	4.2443	3.5963	1.7903	1.3582	3.72	4.59	31.7	1.83e-08	1.13e-06
SPAG16	3.5393	3.7357	1.8149	1.8247	2.84	4.13	31.5	1.98e-08	1.22e-06
STXBP3	3.9752	3.9015	2.1603	2.0621	2.79	4.38	31.4	2.07e-08	1.26e-06
AP3M1	2.9248	2.4709	0.9123	0.6622	3.54	3.42	31.3	2.21e-08	1.34e-06
PLEKHA7	3.2359	2.6676	1.0517	0.734	3.68	3.33	31.1	2.43e-08	1.46e-06
RGS18	3.3194	3.7935	1.5529	1.6741	3.12	4.05	31.1	2.51e-08	1.5e-06
SMG7-AS1	1.8275	1.2285	3.9065	3.5904	-3.46	4.27	30.9	2.67e-08	1.58e-06
ATP10B	3.0409	2.9809	1.3431	1.219	2.88	3.38	30.9	2.71e-08	1.6e-06
PLA2G2A	3.9885	3.6861	2.0419	1.8011	2.96	4.34	30.7	2.97e-08	1.74e-06
STX10	2.8221	2.3067	4.7672	4.5406	-3.07	5.71	30.6	3.12e-08	1.81e-06
CLGN	4.4904	3.0823	0.9123	0.4092	5.76	4.39	30.6	3.23e-08	1.86e-06
EPHB3	3.4506	3.7829	1.7523	1.813	2.89	4.23	30.3	3.62e-08	2.07e-06
RRAGB	3.5864	3.2912	1.6856	1.447	2.99	4.09	30.2	3.96e-08	2.25e-06
ROCK1	0.1468	0.3836	1.827	2.291	-4.45	3.72	30	4.35e-08	2.46e-06
DACH2	2.749	2.841	1.174	1.1061	2.85	3.21	29.9	4.58e-08	2.57e-06
FAM189B	1.2155	0.3836	4.144	3.4402	-5.01	4.89	29.5	5.68e-08	3.12e-06
ABCG8	1.9804	1.5726	3.794	3.5884	-2.96	4.58	29.5	5.67e-08	3.12e-06
RMDN2	2.5355	1.5886	0.2608	0.0697	5.33	3.49	29.5	5.71e-08	3.12e-06
POLD1	3.0996	3.0422	1.418	1.3395	2.79	3.19	29.5	5.66e-08	3.12e-06
PDZRN3	2.8268	2.7752	1.1968	1.1061	2.83	3.03	29.4	6.02e-08	3.26e-06
KCTD11	2.4774	2.1287	4.2213	4.1006	-2.79	4.84	29.2	6.44e-08	3.47e-06
MORC3	3.1979	3.0235	1.4707	1.3204	2.82	3.23	29.1	7e-08	3.74e-06
PPA2	1.6915	0.8437	4.3102	3.7105	-4.3	6.27	29	7.21e-08	3.84e-06
KLHL34	3.2139	3.1346	1.5529	1.3947	2.76	4.13	28.9	7.62e-08	4.03e-06
LOC100507634	2.7129	2.9281	1.174	1.1753	2.82	3.25	28.8	8.08e-08	4.24e-06
FGF10	2.9034	3.158	1.3034	1.3582	2.83	3.1	28.8	8.2e-08	4.28e-06
GABRA5	2.5292	2.7992	1.0253	1.0571	2.87	3.25	28.5	9.59e-08	4.97e-06
ISG20L2	4.098	4.2832	2.4297	2.4526	2.64	4.88	28.4	9.67e-08	4.98e-06
MAP4K2	2.4437	1.9121	4.3132	4.0653	-3.01	5.01	28.2	1.08e-07	5.53e-06
TMTC3	3.1684	2.5531	5.1053	4.8366	-3.06	6.05	28.1	1.18e-07	5.97e-06
UBE2V2	2.213	1.5726	4.1322	3.855	-3.17	4.41	28.1	1.18e-07	5.97e-06
DPT	2.9248	3.4036	1.3034	1.4299	2.99	3.57	28	1.24e-07	6.25e-06
DHFR	3.582	2.3742	0.6387	0.2538	5.22	4.41	27.9	1.31e-07	6.52e-06
MYF5	2.8499	3.0082	1.3034	1.3009	2.73	3.08	27.8	1.35e-07	6.68e-06
PGBD1	2.9417	2.6005	1.1507	0.8939	3.07	3.77	27.8	1.35e-07	6.69e-06
RWDD2A	0.2748	0.075	1.7778	1.3947	-4.27	4.02	27.8	1.37e-07	6.7e-06
GSTA2	2.6366	2.8133	1.1507	1.1297	2.75	3.2	27.5	1.55e-07	7.58e-06
DEFA6	4.2611	3.9671	2.4165	2.1415	2.78	5.29	27.4	1.68e-07	8.15e-06
ADGRE1	2.9417	2.7406	1.283	1.0819	2.83	3.77	27.4	1.7e-07	8.17e-06
MYO1A	3.1067	3.3141	1.5685	1.5594	2.66	3.92	27.3	1.75e-07	8.36e-06
FRMD1	1.0638	1.3158	2.8166	3.0552	-2.95	3.48	27.3	1.76e-07	8.36e-06
KCNS2	1.7886	1.2947	3.6105	3.3328	-3.04	4.21	27.3	1.78e-07	8.39e-06
HIPK4	3.2756	3.4975	1.7128	1.7269	2.65	4.07	27.3	1.78e-07	8.39e-06
VIRMA	3.138	3.5323	1.5529	1.6466	2.8	3.9	27.1	1.92e-07	8.97e-06
ZBED5	5.2288	5.3439	3.6044	3.556	2.5	6.83	27.1	1.97e-07	9.17e-06
FGFR1OP2	3.7699	3.8531	2.1857	2.1157	2.54	4.98	27	2.03e-07	9.42e-06
H2AC4	2.5036	2.1379	4.2048	4.0389	-2.7	5.17	27	2.06e-07	9.49e-06
DEFA4	2.4016	1.9349	4.1535	3.947	-2.83	4.78	26.9	2.09e-07	9.57e-06
TLR9	3.2328	3.1036	1.5991	1.4299	2.68	4.19	26.9	2.12e-07	9.63e-06
SIAE	1.6915	1.1328	3.5901	3.255	-3.2	4.14	26.9	2.2e-07	9.95e-06
SPR	3.0102	2.9364	1.4359	1.3009	2.66	3.32	26.8	2.28e-07	1.03e-05
JADE3	1.8526	1.6503	3.4299	3.383	-2.6	3.85	26.7	2.32e-07	1.04e-05
RPH3AL	4.1353	3.7074	2.1857	1.8702	2.92	4.69	26.7	2.34e-07	1.04e-05
LYZ	2.2636	2.2003	0.8182	0.6988	2.86	3.27	26.7	2.4e-07	1.06e-05
DNAH12	1.1917	0.5315	3.393	2.8728	-3.92	3.63	26.6	2.52e-07	1.11e-05
ART4	1.2613	0.6602	3.2391	2.8182	-3.53	3.75	26.4	2.77e-07	1.21e-05
RFWD3	1.4069	1.4152	2.9653	3.0311	-2.62	3.4	26.3	2.89e-07	1.26e-05
BRCA2	2.8127	2.7654	1.3034	1.1528	2.65	3.84	26.1	3.18e-07	1.38e-05
RAE1	4.3629	4.3795	2.771	2.6647	2.46	5.68	26	3.35e-07	1.44e-05
ESRP2	2.7789	4.3437	0.6387	1.1061	4.95	4.04	26	3.37e-07	1.45e-05
ALDH1L2	2.3872	1.7225	4.3212	3.9826	-3.13	5.1	26	3.48e-07	1.49e-05
MX2	1.4261	1.1818	2.9768	2.848	-2.68	3.5	25.8	3.74e-07	1.59e-05
PAAF1	2.2044	3.7093	0.3695	0.6988	5.02	3.25	25.8	3.8e-07	1.6e-05
UBE2J2	0.1468	0.3836	1.6287	2.0712	-4.1	3.73	25.7	4e-07	1.68e-05
PTPRJ	3.1449	2.9197	1.5044	1.3009	2.68	3.4	25.6	4.11e-07	1.72e-05
SALL2	1.6619	1.434	3.2154	3.1082	-2.6	3.82	25.6	4.26e-07	1.77e-05
BCKDHB	1.8771	1.1576	3.8106	3.4517	-3.27	3.89	25.6	4.29e-07	1.78e-05
KRT76	2.7285	3.3141	1.174	1.3395	3.01	3.49	25.5	4.51e-07	1.86e-05
RHD	2.5292	2.4374	1.0517	0.923	2.7	3.12	25.4	4.63e-07	1.9e-05
ZNF607	3.6293	2.5223	0.9982	0.5437	4.3	3.24	25.3	4.79e-07	1.96e-05
GSK3A	3.4923	3.1209	1.6993	1.4125	2.82	4.21	25.3	5.02e-07	2.04e-05
DCTN4	2.4087	2.7605	1.0253	1.0571	2.76	3.32	25.2	5.12e-07	2.07e-05
MICU2	4.9048	4.395	2.8813	2.4771	2.95	5.93	25.2	5.2e-07	2.09e-05
KCNMB2	1.4069	1.2731	2.906	2.8521	-2.57	3.53	25.2	5.27e-07	2.11e-05
ANKRD49	2.1778	1.6199	3.9316	3.6671	-2.89	4.34	25.1	5.34e-07	2.13e-05
TRIAP1	1.6314	0.9086	3.7335	3.255	-3.55	4.32	25.1	5.57e-07	2.21e-05
GGACT	3.7271	3.5277	2.0798	1.859	2.57	4.77	25	5.87e-07	2.31e-05
PKN1	2.8499	3.1712	1.3998	1.447	2.63	3.87	24.9	5.9e-07	2.32e-05
SASH1	3.7478	3.2825	1.8506	1.5128	2.91	4.31	24.9	6.02e-07	2.35e-05
PPIA	2.5036	2.2831	4.059	3.9933	-2.46	4.83	24.9	6.07e-07	2.36e-05
SH2D1B	2.4505	2.629	4.1429	4.3015	-2.52	5.38	24.9	6.12e-07	2.37e-05
CHRD	4.1907	3.8888	2.4427	2.1749	2.62	5.03	24.8	6.4e-07	2.46e-05
ATPAF2	3.3938	3.1809	4.9675	4.8977	-2.41	6.33	24.7	6.63e-07	2.54e-05
PMS2	2.2302	1.865	3.8188	3.6708	-2.59	4.31	24.7	6.67e-07	2.54e-05
RABL6	4.5363	2.9809	1.0774	0.4561	5.46	4.83	24.6	7.17e-07	2.71e-05
LRRC37BP1	1.7618	1.6942	3.2622	3.3093	-2.47	3.56	24.6	7.17e-07	2.71e-05
UCP1	2.1688	1.6352	3.8791	3.6257	-2.82	4.34	24.6	7.21e-07	2.71e-05
CXorf58	3.3587	3.6861	1.8738	1.9244	2.55	4.42	24.5	7.52e-07	2.82e-05
MID2	4.0244	4.0202	5.6179	5.6601	-2.35	7.49	24.4	7.67e-07	2.85e-05
TIMM29	2.4368	1.7363	4.359	3.9893	-3.11	5.18	24.4	7.7e-07	2.85e-05
SYT1	2.6971	2.2003	0.9123	0.6242	3.2	3.94	24.4	7.69e-07	2.85e-05
HDHD5	3.7366	3.863	2.2505	2.1992	2.41	5.06	24.4	7.92e-07	2.91e-05
ATXN10	4.3476	4.3065	2.7986	2.6495	2.39	5.89	24.3	8.36e-07	3.05e-05
CDKN2AIP	2.132	1.6942	3.7788	3.5518	-2.69	4.54	24.3	8.37e-07	3.05e-05
QARS1	2.7935	2.7406	4.3475	4.3613	-2.36	5.61	24.3	8.44e-07	3.06e-05
KLHL42	4.164	4.0299	2.5645	2.4081	2.42	4.9	24.2	8.58e-07	3.1e-05
GALE	2.774	3.0459	1.3624	1.3947	2.56	3.56	24.1	9.07e-07	3.26e-05
CEP164	3.1882	3.3879	1.7393	1.7396	2.46	4.04	24.1	9.16e-07	3.28e-05
LINC00294	3.6334	3.8597	2.1603	2.1666	2.43	4.92	24.1	9.25e-07	3.3e-05
DGKG	2.3872	1.9461	3.998	3.8048	-2.62	4.58	24	9.84e-07	3.49e-05
ZNF740	3.3336	3.1938	1.7778	1.6466	2.47	3.56	23.9	1e-06	3.53e-05
TRAPPC11	3.0852	2.9113	1.537	1.3582	2.55	3.73	23.9	1e-06	3.53e-05
USP11	2.1598	1.3961	4.1286	3.7193	-3.24	4.67	23.9	1.03e-06	3.6e-05
EPHA4	3.0141	3.4392	1.5529	1.6466	2.64	4.08	23.9	1.03e-06	3.6e-05
KLHL13	3.5019	3.0607	1.7128	1.4299	2.76	3.58	23.9	1.03e-06	3.6e-05
KEL	3.9281	3.7413	2.3188	2.133	2.45	4.57	23.8	1.05e-06	3.62e-05
TRPC4	4.5397	4.9103	2.9881	3.0952	2.51	5.86	23.8	1.05e-06	3.63e-05
SLC6A18	0.2128	0.9695	3.0322	4.1621	-5.45	3.97	23.7	1.15e-06	3.95e-05
RALGDS	2.9163	3.3558	1.4359	1.5894	2.66	3.25	23.7	1.15e-06	3.95e-05
RASA2	3.7951	3.7394	2.2814	2.133	2.38	4.91	23.6	1.18e-06	3.98e-05
TNRC18	3.5043	3.5185	2.0124	1.9452	2.38	4	23.6	1.18e-06	3.98e-05
B4GALT5	3.0522	2.9609	1.5529	1.447	2.46	3.29	23.6	1.17e-06	3.98e-05
PCIF1	1.4449	1.1074	2.9653	2.7651	-2.66	3.51	23.5	1.24e-06	4.19e-05
MRPL15	3.6397	3.1413	5.2844	5.0742	-2.58	6.45	23.4	1.3e-06	4.35e-05
FCMR	3.942	4.0733	2.4808	2.4401	2.34	5.22	23.3	1.38e-06	4.59e-05
TMEM63A	3.6903	3.6704	2.1773	2.1157	2.35	4.13	23.3	1.38e-06	4.59e-05
ENTPD4	4.0343	4.2072	2.5759	2.5531	2.34	5.36	23.2	1.43e-06	4.75e-05
EIF4A1	3.3964	1.8027	0.4197	0.0697	5.8	3.13	23.2	1.47e-06	4.86e-05
TOLLIP	1.9127	1.1576	3.862	3.4262	-3.26	4.41	23.1	1.53e-06	5.02e-05
OR5T2	1.6	0.7743	3.8139	3.2325	-3.74	4.5	23	1.59e-06	5.19e-05
ATP6V0A4	3.7001	3.9537	2.2505	2.2837	2.39	4.82	23	1.64e-06	5.34e-05
UBXN10	4.2248	4.0826	5.7362	5.7063	-2.28	7.49	23	1.65e-06	5.35e-05
MRRF	3.6355	3.6483	5.1764	5.2319	-2.28	6.79	23	1.66e-06	5.35e-05
RAPGEF5	2.9375	2.1651	4.8859	4.4671	-3.09	6.35	22.9	1.69e-06	5.43e-05
SSX2IP	4.3568	3.9773	2.6094	2.3269	2.57	4.96	22.8	1.75e-06	5.6e-05
CCDC91	2.0126	1.6044	3.5503	3.3657	-2.56	3.91	22.9	1.75e-06	5.6e-05
MDM2	3.7663	3.8695	2.3261	2.2688	2.31	4.9	22.8	1.77e-06	5.61e-05
OR8K5	3.5951	3.7245	2.1342	2.1415	2.34	4.15	22.8	1.78e-06	5.61e-05
DCAF13	0.2128	0.9086	2.8473	3.8489	-5.16	4.29	22.8	1.76e-06	5.61e-05
CHIC2	4.7641	4.9085	3.315	3.2716	2.27	6.57	22.6	2.02e-06	6.36e-05
OTOF	3.8403	3.6503	5.3319	5.2794	-2.27	6.81	22.5	2.07e-06	6.49e-05
CPXCR1	1.5839	1.1576	3.0914	2.889	-2.65	3.07	22.5	2.08e-06	6.51e-05
PLEKHM3	2.877	2.2174	4.6361	4.3113	-2.82	5.56	22.4	2.18e-06	6.76e-05
C8B	1.1674	1.9005	3.5065	4.0946	-3.53	4.78	22.4	2.18e-06	6.76e-05
CNGA3	2.1778	2.3669	3.7719	3.9442	-2.41	4.74	22.4	2.22e-06	6.85e-05
RAPGEFL1	2.3273	1.865	3.9065	3.68	-2.57	4.58	22.4	2.25e-06	6.91e-05
TPRKB	3.842	3.488	2.1603	1.8813	2.55	4.44	22.3	2.28e-06	6.93e-05
GLRA3	3.3669	2.7897	1.5044	1.1528	2.93	3.47	22.3	2.28e-06	6.93e-05
MLF1	2.7935	2.9239	1.418	1.4125	2.4	3.03	22.3	2.28e-06	6.93e-05
CTSA	2.5903	2.2174	4.0981	3.9484	-2.42	4.78	22.3	2.33e-06	7.03e-05
SYBU	2.659	3.4566	1.1024	1.3766	3.14	3.38	22.3	2.33e-06	7.03e-05
NANOG	3.155	3.5162	1.7393	1.8247	2.48	3.95	22.3	2.36e-06	7.1e-05
MMRN1	1.4634	1.5886	2.9499	3.0821	-2.43	3.6	22.2	2.4e-06	7.19e-05
ARPP19	4.6176	4.5781	3.1313	3.0064	2.26	5.93	22.2	2.43e-06	7.25e-05
DNAJB14	3.0484	3.0459	1.6287	1.5594	2.35	3.29	22.2	2.45e-06	7.28e-05
IFT46	0.0761	0.4846	1.9075	2.6993	-4.76	4.28	22.2	2.49e-06	7.38e-05
KMT2B	1.9472	1.6044	3.403	3.2716	-2.44	3.68	22.1	2.55e-06	7.52e-05
TBCK	3.6704	3.5855	2.1857	2.0712	2.3	4.12	22.1	2.56e-06	7.53e-05
OR4F15	1.0908	0.2714	3.7754	2.9284	-4.71	4.4	22	2.68e-06	7.86e-05
HOXC4	3.0447	2.9848	1.6287	1.4968	2.36	3.94	22	2.73e-06	7.98e-05
ZNF589	3.5439	3.2558	1.9508	1.7008	2.48	4.16	22	2.76e-06	8.04e-05
LRP10	3.942	3.3113	5.669	5.3518	-2.7	7.45	21.9	2.88e-06	8.37e-05
ORMDL2	2.9333	2.9769	1.5529	1.4968	2.34	3.3	21.9	2.9e-06	8.39e-05
USP54	2.0232	1.1818	4.0756	3.556	-3.38	4.92	21.8	2.95e-06	8.48e-05
LINC01963	1.8275	0.9086	4.0461	3.4494	-3.69	4.56	21.9	2.94e-06	8.48e-05
LITAF	3.2452	2.8546	4.7742	4.5968	-2.39	6.03	21.8	3.01e-06	8.6e-05
TMEM80	3.9572	4.3376	2.5115	2.6131	2.4	5.25	21.7	3.15e-06	8.97e-05
MOB3C	1.9913	2.3221	3.6898	3.9484	-2.53	4.78	21.7	3.19e-06	9.05e-05
C18orf25	3.2139	3.9094	1.6716	1.9138	2.85	4.36	21.7	3.26e-06	9.22e-05
ZNF461	3.2756	3.1105	4.7212	4.6853	-2.22	5.9	21.6	3.41e-06	9.57e-05
PLXNB3	4.5175	4.1149	2.7849	2.4401	2.55	5.88	21.6	3.4e-06	9.57e-05
DCAF11	2.8315	3.1842	1.4707	1.5594	2.46	3.5	21.6	3.44e-06	9.57e-05
NOX3	2.5165	2.5033	1.1968	1.0819	2.4	3.65	21.6	3.43e-06	9.57e-05
ELOA	3.2963	2.8985	1.6432	1.3766	2.59	3.58	21.6	3.42e-06	9.57e-05
SNAPC4	3.3308	3.4113	1.9508	1.8922	2.27	4.29	21.5	3.48e-06	9.59e-05
PIK3CG	3.8835	3.1413	1.827	1.3947	3.08	3.99	21.5	3.47e-06	9.59e-05
SERTAD4	1.5676	0.9086	3.3625	2.9361	-3.11	3.77	21.5	3.46e-06	9.59e-05
ZNF75A	2.5292	2.7048	4.0882	4.2595	-2.33	5.07	21.5	3.52e-06	9.67e-05
TRPC6	2.5541	1.9461	4.2408	3.9187	-2.72	5.23	21.5	3.57e-06	9.74e-05
OSBPL7	2.4368	3.0082	1.0774	1.2401	2.75	3.23	21.5	3.56e-06	9.74e-05
FAM135A	3.9312	4.125	2.5295	2.536	2.26	5.07	21.5	3.59e-06	9.78e-05
RNPC3	3.842	2.7945	1.4359	0.923	3.69	3.71	21.4	3.73e-06	0.000101
IL20RB	3.3504	3.592	1.9508	2.015	2.32	3.92	21.4	3.77e-06	0.000102
CDX2	3.2044	3.1105	1.7778	1.6466	2.31	3.68	21.3	3.83e-06	0.000103
EHMT2	1.7202	1.7225	3.1214	3.2296	-2.32	3.32	21.3	3.83e-06	0.000103
PCGEM1	3.3831	3.2498	1.9294	1.7647	2.31	4.25	21.3	4.01e-06	0.000107
DSG3	1.2834	0.5763	3.2679	2.7089	-3.53	3.74	21.2	4.04e-06	0.000107
HCK	1.5168	0.9086	3.1851	2.8182	-2.95	3.23	21.3	4.03e-06	0.000107
NDUFB4	1.3263	2.0812	0.3166	0.4092	3.45	3.03	21.2	4.05e-06	0.000107
PLEK2	4.6137	4.7765	3.2034	3.1947	2.21	5.99	21.2	4.07e-06	0.000108
TMPO	3.5161	3.317	2.0223	1.813	2.34	4.24	21.2	4.22e-06	0.000111
C11orf52	2.769	3.745	1.1507	1.5128	3.3	3.52	21.1	4.26e-06	0.000112
LINC00841	2.912	2.0909	4.8136	4.3714	-3.03	6.09	21.1	4.31e-06	0.000113
ANGPTL2	0.8851	0.1449	3.4129	2.5698	-4.7	3.85	21.1	4.37e-06	0.000114
HSCB	3.2076	3.1938	1.827	1.7269	2.26	4.03	21	4.58e-06	0.000119
C21orf91	3.5137	3.3957	2.0705	1.9138	2.27	4.35	21	4.6e-06	0.000119
GUSBP4	2.4229	3.3141	0.9418	1.219	3.21	3.29	21	4.65e-06	0.00012
ABCD3	4.12	4.0047	2.6575	2.4832	2.24	5.4	21	4.68e-06	0.00012
NMNAT2	2.7983	2.2671	4.36	4.116	-2.51	5.11	20.9	4.79e-06	0.000123
TENM3-AS1	1.6159	0.8437	3.5777	3.0518	-3.35	4	20.9	4.86e-06	0.000124
TRIT1	4.3917	4.1487	5.8286	5.7445	-2.19	7.53	20.8	5.12e-06	0.000131
SCN3A	1.7753	1.6503	3.128	3.1616	-2.28	3.25	20.8	5.18e-06	0.000132
ZNF25	5.0435	5.0201	3.6145	3.4943	2.16	6.63	20.7	5.25e-06	0.000133
WASF3	2.0126	0.9987	4.2504	3.6257	-3.69	4.8	20.7	5.29e-06	0.000134
N4BP2L1	3.3777	2.3067	1.0517	0.5848	3.81	3.24	20.7	5.39e-06	0.000136
DYNC1I2	0.8519	0.1449	3.3955	2.5187	-4.73	3.12	20.7	5.47e-06	0.000138
PSD3	2.7388	2.2089	4.3241	4.0452	-2.53	5.48	20.6	5.55e-06	0.000139
PRSS58	3.2904	3.7776	1.9075	2.0341	2.47	4.8	20.6	5.62e-06	0.00014
PIN4	4.3165	4.7606	2.8729	3.017	2.39	5.7	20.6	5.71e-06	0.000142
OGFOD1	2.7233	2.9927	1.4359	1.4639	2.34	3.5	20.6	5.71e-06	0.000142
NUDT9	3.3448	3.6402	1.9923	2.0528	2.29	4.34	20.6	5.79e-06	0.000143
XIAP	4.0591	3.5812	2.3188	1.9555	2.59	4.81	20.5	5.88e-06	0.000145
OXCT1	1.8891	1.3568	3.3496	3.1337	-2.54	3.36	20.5	5.91e-06	0.000145
AK9	4.3363	3.8431	2.5645	2.1912	2.6	5.27	20.5	5.96e-06	0.000146
UBE2Q2	3.7252	3.4215	2.1688	1.9452	2.35	4.07	20.5	5.99e-06	0.000146
CNTRL	2.1956	1.7634	3.6577	3.4586	-2.42	4.09	20.5	6.05e-06	0.000148
HEYL	2.4641	1.8155	4.1381	3.7903	-2.72	5.11	20.5	6.11e-06	0.000148
FAM118B	3.1784	2.7703	1.5685	1.281	2.57	3.72	20.4	6.2e-06	0.00015
NCAPH2	3.6397	3.8968	2.2966	2.3198	2.23	5.14	20.4	6.26e-06	0.000151
CFAP300	2.2216	1.8888	3.6245	3.4965	-2.31	4.03	20.4	6.26e-06	0.000151
GLIPR2	3.7808	4.2302	2.3758	2.507	2.39	5.04	20.3	6.52e-06	0.000157
LINC02806	5.3413	5.3319	3.9316	3.824	2.13	7.02	20.3	6.77e-06	0.00016
EYA4	3.8655	3.6195	2.3548	2.1244	2.3	4.66	20.3	6.74e-06	0.00016
APAF1	2.6971	2.2671	4.1628	3.9732	-2.36	4.89	20.3	6.73e-06	0.00016
ECPAS	3.6582	3.2795	2.0419	1.7396	2.47	4.62	20.3	6.77e-06	0.00016
DSCR4	1.6	0.7377	3.6245	3.0586	-3.49	3.72	20.3	6.74e-06	0.00016
CTTNBP2NL	2.9582	3.1277	1.6575	1.6466	2.25	3.7	20.3	6.79e-06	0.00016
STN1	3.3194	2.9197	4.7798	4.6055	-2.3	5.9	20.2	6.94e-06	0.000164
COLQ	3.1617	3.0823	1.7903	1.6466	2.24	4.24	20.2	6.98e-06	0.000164
TXNRD1	3.7681	3.3666	5.2168	5.0569	-2.27	6.42	20.1	7.43e-06	0.000174
CDH26	2.7439	2.5591	1.3624	1.1753	2.36	3.5	20.1	7.51e-06	0.000175
PJA2	2.4971	1.5886	4.457	3.947	-3.17	5.5	20	7.55e-06	0.000176
TOMM70	3.5184	3.3338	2.0705	1.9031	2.24	3.92	20	7.59e-06	0.000176
CCP110	5.0098	5.1703	3.6441	3.6295	2.13	6.7	20	7.73e-06	0.000178
JPT1	3.8301	3.6644	5.2264	5.1816	-2.12	6.73	20	7.72e-06	0.000178
ZCCHC24	2.6021	4.1288	0.7848	1.3582	4.17	3.77	20	7.92e-06	0.000182
CENPJ	2.2216	1.4524	4.0075	3.5723	-2.94	4.78	19.9	8.32e-06	0.000191
IGSF6	4.0887	3.9279	5.4849	5.4358	-2.11	7.2	19.8	8.38e-06	0.000192
SLC7A13	3.7176	3.5812	2.304	2.107	2.21	5.08	19.8	8.47e-06	0.000193
STX6	3.5254	3.3852	2.1073	1.9657	2.2	3.96	19.8	8.48e-06	0.000193
IL12RB2	4.3558	4.3959	2.9956	2.9089	2.11	5.76	19.8	8.72e-06	0.000196
ZNF577	3.1242	2.7752	4.5391	4.3949	-2.23	5.56	19.8	8.68e-06	0.000196
MIDN	3.9632	3.6422	2.4098	2.1583	2.32	4.54	19.8	8.72e-06	0.000196
LOC285819	0.4405	0.9695	2.2738	2.8809	-3.53	3.52	19.8	8.66e-06	0.000196
CCDC34	0.707	1.2054	2.4683	2.9245	-3.07	3.95	19.7	8.97e-06	0.000201
BARD1	0.7452	0.1449	2.8602	2.107	-4.21	3.09	19.7	9.04e-06	0.000202
MAP4K4	2.0741	2.1471	3.4678	3.5764	-2.18	4.14	19.6	9.67e-06	0.000216
SENP2	2.1226	1.2285	4.0343	3.533	-3.18	4.32	19.5	9.94e-06	0.000221
YEATS4	4.7	4.5153	3.2391	3.038	2.17	5.93	19.5	1.01e-05	0.000224
TNFRSF10C	3.155	3.1312	1.827	1.7269	2.17	3.84	19.5	1.01e-05	0.000224
MICA	1.2834	1.3568	2.6094	2.7041	-2.27	3.02	19.5	1.02e-05	0.000225
SSC4D	4.0659	4.0707	5.4806	5.5113	-2.08	7.5	19.5	1.02e-05	0.000225
CSRNP1	1.7618	1.3568	3.1538	2.9513	-2.39	3.4	19.4	1.04e-05	0.000228
CYB5D1	2.6195	2.4577	3.9745	3.9216	-2.12	5.02	19.4	1.08e-05	0.000237
FBXO10	3.2139	2.8985	1.6856	1.5745	2.32	3.06	19.3	1.1e-05	0.00024
ENC1	3.8232	3.8808	5.2459	5.3166	-2.09	7.02	19.3	1.14e-05	0.000248
SMG1P2	3.6272	3.7413	2.3114	2.2837	2.12	4.52	19.3	1.14e-05	0.000248
RCAN2	3.0295	2.9281	1.6856	1.5594	2.19	3.47	19.2	1.15e-05	0.000249
NFYC	1.7753	0.8767	3.804	3.2036	-3.42	4.52	19.2	1.16e-05	0.000251
FOXM1	2.2386	1.8405	3.6441	3.4494	-2.31	4.29	19.2	1.17e-05	0.000252
TMEM237	2.9704	2.4237	4.5083	4.2168	-2.44	5.9	19.2	1.18e-05	0.000254
HECTD1	4.3363	4.4299	2.9919	2.97	2.08	5.36	19.2	1.21e-05	0.000258
CDCA7	3.2076	4.1212	1.6287	1.9956	3.01	4.2	19.2	1.21e-05	0.000258
MAMDC2	1.7202	1.9349	3.1664	3.3928	-2.29	3.6	19.2	1.2e-05	0.000258
PHPT1	3.0295	3.1243	4.457	4.5483	-2.11	5.95	19.1	1.21e-05	0.000258
CRIP1	3.7098	3.6174	2.3333	2.2151	2.12	4.28	19.1	1.24e-05	0.000264
DTL	3.1651	3.557	1.8623	1.9657	2.29	4.15	19.1	1.27e-05	0.000269
SP1	3.0522	2.4775	4.5902	4.2956	-2.45	5.78	19	1.32e-05	0.000279
HMGXB3	2.132	2.2174	3.5199	3.5944	-2.12	4.79	18.9	1.38e-05	0.00029
TIMM9	5.3291	5.3044	3.9661	3.8565	2.05	6.96	18.9	1.4e-05	0.000293
NCR3	1.6159	1.3568	2.906	2.7964	-2.24	3.12	18.8	1.42e-05	0.000296
C9orf40	3.3364	3.0348	1.8623	1.6876	2.25	3.35	18.9	1.41e-05	0.000296
SEM1	2.8174	2.8087	1.5529	1.447	2.16	3.45	18.8	1.46e-05	0.000304
IRF8	2.1414	2.0107	3.4419	3.4379	-2.11	3.88	18.8	1.47e-05	0.000306
TUBGCP3	4.1895	3.931	5.5449	5.453	-2.08	7.08	18.7	1.5e-05	0.000312
KTI12	3.3885	3.1745	1.9821	1.7891	2.19	3.87	18.7	1.51e-05	0.000314
CSRNP3	1.6159	1.6503	2.9341	2.9847	-2.15	3.66	18.7	1.53e-05	0.000316
SMPX	3.6804	3.6381	5.0424	5.0555	-2.03	6.67	18.7	1.55e-05	0.00032
LINC00710	4.329	4.2492	2.9653	2.8268	2.07	5.48	18.7	1.56e-05	0.000321
MYOCD	3.6942	4.1536	2.3688	2.4952	2.29	5.22	18.7	1.57e-05	0.000321
EFCAB7	3.6982	3.8005	5.1148	5.2171	-2.07	6.75	18.6	1.6e-05	0.000328
ARMH4	2.247	2.0002	3.5567	3.4699	-2.13	4.05	18.6	1.65e-05	0.000337
RAB40A	2.9541	2.6346	4.3042	4.1744	-2.14	5.22	18.5	1.67e-05	0.00034
KBTBD3	3.9752	3.9371	2.6417	2.5303	2.06	4.96	18.5	1.68e-05	0.000342
DCANP1	4.5252	4.505	5.8901	5.9202	-2.02	7.83	18.5	1.7e-05	0.000344
PPIL4	1.9472	0.9695	4.0303	3.3855	-3.45	5.03	18.5	1.71e-05	0.000346
ZNF527	2.5101	2.0812	3.9035	3.6962	-2.26	4.67	18.4	1.76e-05	0.000355
AMBN	2.8815	3.53	1.537	1.7522	2.57	3.76	18.4	1.8e-05	0.000361
NEK1	2.899	1.9349	4.8002	4.2757	-3.05	5.95	18.4	1.81e-05	0.000362
TCF4	3.6663	4.1136	2.3405	2.4832	2.27	4.89	18.3	1.85e-05	0.000369
CLIP2	3.1137	2.841	1.6993	1.5128	2.23	3.24	18.3	1.85e-05	0.000369
FAM53B	2.3426	3.5548	0.8182	1.2608	3.51	3.15	18.3	1.85e-05	0.000369
C14orf39	3.443	3.0823	4.8203	4.6514	-2.15	6.19	18.3	1.87e-05	0.000371
BRSK1	2.9541	2.2989	4.5059	4.1843	-2.51	5.36	18.3	1.87e-05	0.000371
TOP3B	4.129	4.1212	2.8031	2.7233	2.03	5.04	18.3	1.88e-05	0.000371
NCL	2.7983	2.9927	4.2494	4.4073	-2.13	5.53	18.3	1.88e-05	0.000371
BLID	4.1762	3.8074	2.6364	2.3339	2.28	5.15	18.3	1.89e-05	0.000372
FHL1	2.7285	2.5651	1.418	1.2608	2.21	3.25	18.3	1.9e-05	0.000374
CNDP1	2.288	2.1379	3.5777	3.5518	-2.07	4.15	18.3	1.93e-05	0.000377
CDA	3.4923	3.6443	2.2267	2.2151	2.07	4.41	18.2	1.96e-05	0.000382
RRP15	3.9928	3.6763	2.3827	2.3055	2.28	4.21	18.2	1.98e-05	0.000385
ZFYVE9	4.6192	4.4465	5.953	5.8941	-2.01	7.9	18.2	2.01e-05	0.00039
PSPH	4.5826	4.2526	5.9409	5.8027	-2.09	7.7	18.2	2.01e-05	0.00039
OTP	4.1665	3.9094	2.7232	2.4832	2.16	5.17	18.2	2.03e-05	0.000393
CXCR4	3.4017	3.6783	2.1429	2.1912	2.13	4.51	18.2	2.04e-05	0.000393
BPTF	3.2845	3.4087	2.0321	2.0054	2.07	4.15	18.1	2.07e-05	0.000398
SNRPA1	2.0232	1.877	3.2931	3.2716	-2.08	3.72	18.1	2.07e-05	0.000398
ZFP41	3.1172	3.8314	1.6993	2.0054	2.61	3.8	18	2.15e-05	0.000413
HPS3	3.4851	3.6861	2.2186	2.2462	2.08	4.29	18	2.16e-05	0.000413
RFX6	4.5931	4.5085	5.9213	5.9212	-1.99	7.77	18	2.18e-05	0.000415
C4orf54	2.6079	1.9572	4.172	3.816	-2.54	5.28	18	2.19e-05	0.000416
FCRL4	1.3051	0.2714	3.9773	3.017	-4.57	4.72	18	2.2e-05	0.000418
EIF2B1	2.9417	3.0716	1.7261	1.6876	2.09	3.93	18	2.22e-05	0.000422
FCGBP	3.8868	3.6881	2.4994	2.291	2.11	4.93	18	2.26e-05	0.000426
DLK2	2.5723	2.1005	3.9533	3.7401	-2.26	4.53	18	2.27e-05	0.000427
AMOTL2	2.0336	1.877	3.2931	3.2771	-2.08	3.61	17.9	2.3e-05	0.000432
LOC339874	5.5701	5.4792	4.218	4.0678	2.01	7.34	17.9	2.32e-05	0.000435
AOPEP	2.9785	2.841	1.6716	1.5286	2.13	3.37	17.9	2.33e-05	0.000436
C1orf162	3.0852	2.8226	1.6993	1.5286	2.18	3.04	17.9	2.35e-05	0.000439
SENP8	3.648	3.1105	5.1017	4.8371	-2.29	6.51	17.8	2.4e-05	0.000448
PITPNB	2.5101	2.2671	1.1968	1.0056	2.3	3.08	17.8	2.41e-05	0.000448
LINC00615	3.553	3.031	4.9752	4.7385	-2.26	6.08	17.8	2.47e-05	0.000459
RIMKLA	3.5994	3.7523	5.0086	5.1402	-2.04	6.64	17.7	2.58e-05	0.000478
CELF5	3.8214	3.2222	2.0982	1.6741	2.58	4.63	17.7	2.63e-05	0.000485
CCT5	1.6768	0.8437	3.5021	2.9475	-3.14	3.79	17.7	2.63e-05	0.000485
TDP1	3.2203	2.859	1.7651	1.5128	2.27	3.54	17.6	2.68e-05	0.000492
SCGB1D4	4.0927	3.7987	2.647	2.3683	2.17	5.45	17.6	2.73e-05	0.000501
SDCBP	4.5778	4.9513	3.2593	3.3928	2.14	5.9	17.6	2.74e-05	0.000503
SPIN2A	2.6423	2.1005	4.0474	3.8	-2.3	4.57	17.6	2.8e-05	0.000511
NT5C1A	1.4449	1.5397	2.7232	2.8353	-2.13	3.16	17.5	2.83e-05	0.000516
CCNB2	3.5951	3.6959	4.9664	5.0587	-2	6.66	17.5	2.87e-05	0.000522
RNF7	2.8127	2.9113	1.614	1.5745	2.07	3.52	17.5	2.89e-05	0.000524
SLC9A9	3.8868	3.7829	2.5759	2.4081	2.03	5.27	17.5	2.94e-05	0.000533
QDPR	3.1914	3.2558	1.9508	1.9138	2.03	3.75	17.4	2.99e-05	0.00054
IQGAP1	3.8352	3.6584	2.4808	2.3127	2.05	4.5	17.4	3.01e-05	0.000542
RNH1	3.779	3.9759	2.5413	2.5474	2.02	4.98	17.4	3.08e-05	0.000554
LINC01347	2.9984	2.7605	1.6575	1.4299	2.19	4.42	17.3	3.12e-05	0.00056
LSMEM1	1.9358	1.5886	3.2154	3.0552	-2.17	3.51	17.3	3.14e-05	0.000563
TMSB15A	4.4877	4.3097	5.7845	5.7249	-1.96	7.61	17.3	3.15e-05	0.000563
BPY2	4.4974	3.9462	2.8121	2.395	2.44	5.69	17.3	3.16e-05	0.000565
ZNF702P	1.2155	0.2101	3.9504	2.9128	-4.7	4.56	17.3	3.18e-05	0.000565
FAN1	3.7571	3.4087	2.2966	2.0621	2.17	4.09	17.3	3.2e-05	0.000568
HPS4	4.2431	4.1059	5.5382	5.5001	-1.95	7.29	17.3	3.21e-05	0.000569
YIF1B	3.0371	3.0082	4.329	4.3687	-1.97	5.4	17.3	3.25e-05	0.000572
KDM6A	1.4069	1.5057	2.6782	2.7741	-2.11	3.33	17.3	3.25e-05	0.000572
CDC42EP4	2.5228	3.7169	1.0253	1.4639	3.33	3.49	17.3	3.25e-05	0.000572
AIMP1	4.8714	4.4868	3.3496	3.038	2.2	6.08	17.3	3.27e-05	0.000573
ABITRAM	4.1239	4.076	2.8342	2.7137	1.98	5.34	17.3	3.27e-05	0.000573
FAM171A1	1.3051	1.9236	0.4197	0.5008	2.84	3.27	17.3	3.26e-05	0.000573
CLIC2	3.3642	3.8005	2.1164	2.2462	2.18	4.57	17.1	3.58e-05	0.000625
TSLP	2.67	1.9236	4.2818	3.8611	-2.61	5.47	17	3.69e-05	0.000642
GTF2I	2.9248	2.5285	4.2344	4.0653	-2.1	5.05	17	3.69e-05	0.000642
RLN1	4.4338	4.2745	5.7214	5.6649	-1.94	7.62	17	3.71e-05	0.000643
VSIG10	2.3651	1.7363	3.8205	3.503	-2.42	4.32	17	3.74e-05	0.000647
ALKAL2	1.8275	1.1074	3.4395	2.9884	-2.76	4.08	17	3.75e-05	0.000647
FLYWCH1	3.1449	3.0082	1.8623	1.7139	2.05	3.6	17	3.75e-05	0.000647
CKAP2	3.1137	3.9015	1.7393	2.0341	2.62	4.23	17	3.8e-05	0.000654
SHMT2	1.0077	1.865	0.2017	0.36	3.41	3.11	16.9	3.85e-05	0.00066
TIMM13	2.9623	3.0348	4.2838	4.3669	-1.97	5.55	16.9	3.86e-05	0.000661
GFI1	2.877	2.259	4.3446	4.0248	-2.37	5.37	16.9	3.87e-05	0.000663
THPO	4.6082	3.3826	2.194	1.4805	3.49	4.93	16.9	3.92e-05	0.000667
GAS6	1.0638	0.8437	2.2584	2.0803	-2.27	3.05	16.9	3.92e-05	0.000667
MBOAT7	3.8214	3.5984	2.462	2.2613	2.05	4.55	16.9	3.93e-05	0.000668
UBA6	3.3448	3.2191	4.6097	4.5895	-1.94	5.79	16.9	3.97e-05	0.000673
FXYD3	1.7886	1.6798	3.0104	2.9774	-2.02	3.65	16.9	3.99e-05	0.000675
INSL6	3.9885	4.9945	2.3758	2.8646	2.92	5.31	16.8	4.06e-05	0.000686
SLC26A11	0.5374	1.3568	2.6934	3.5203	-3.69	3.54	16.8	4.12e-05	0.000694
GJA9-MYCBP	2.7838	2.5711	1.5044	1.3009	2.14	3.43	16.8	4.17e-05	0.000702
RNF165	3.0333	1.8888	5.0347	4.4064	-3.2	6.18	16.8	4.19e-05	0.000703
BCS1L	3.2328	2.6233	4.6922	4.3769	-2.33	5.94	16.8	4.24e-05	0.00071
CCL7	5.044	4.9154	6.3192	6.2853	-1.91	8.43	16.7	4.33e-05	0.000724
NCKAP1L	4.1467	4.1766	2.8978	2.8311	1.93	5.21	16.7	4.35e-05	0.000725
RNU5E-1	2.3651	2.6177	1.2621	1.281	2.12	3.57	16.7	4.39e-05	0.00073
SORBS1	5.1635	4.8202	6.473	6.3122	-2.01	8.67	16.7	4.49e-05	0.000746
H2BC21	1.7753	1.6352	3.0067	2.9167	-2.02	4.19	16.6	4.5e-05	0.000746
PLK4	2.3651	1.6798	3.9272	3.5052	-2.55	5.54	16.5	4.78e-05	0.00079
KIAA0040	3.7366	4.257	2.4492	2.6443	2.22	4.94	16.5	4.78e-05	0.00079
SEZ6L2	2.4298	2.9113	1.283	1.4125	2.28	3.27	16.5	4.84e-05	0.000798
RPS28	4.0619	4.4894	2.794	2.9475	2.12	5.29	16.5	4.89e-05	0.000804
SPAG9	4.0258	3.7376	5.2956	5.1808	-1.97	6.75	16.5	4.9e-05	0.000804
TMED7	4.3332	3.9492	2.8602	2.5753	2.14	5.09	16.5	4.91e-05	0.000804
CKB	1.8275	0.9395	3.6441	3.0586	-3.08	4.18	16.5	4.95e-05	0.000809
CALML5	3.0218	2.8456	1.7393	1.604	2.04	3.12	16.5	4.97e-05	0.000811
ZXDA	4.8586	4.9302	3.6185	3.5744	1.9	6.32	16.4	5e-05	0.000812
PLCB3	3.9602	3.4736	2.4031	2.0341	2.31	4.97	16.4	5e-05	0.000812
NETO2	2.9785	2.6943	1.6432	1.4299	2.14	3.44	16.4	5e-05	0.000812
TRHDE	6.0341	6.0279	4.7767	4.6718	1.89	8.19	16.4	5.08e-05	0.000823
EP400	3.018	3.2345	1.827	1.8813	2.02	3.46	16.4	5.12e-05	0.000827
DNAJC4	4.2014	3.9279	5.4681	5.3572	-1.95	7.07	16.4	5.13e-05	0.000828
NDUFS5	3.8704	3.4061	5.196	4.9903	-2.1	6.45	16.4	5.16e-05	0.000831
COLEC11	1.3051	0.3836	3.3123	2.5808	-3.61	3.02	16.4	5.2e-05	0.000835
UBE2L3	1.6	1.1074	2.9615	2.6392	-2.39	3.85	16.3	5.3e-05	0.000849
KRTAP22-1	2.054	1.0813	3.8868	3.3066	-3.08	4.16	16.3	5.31e-05	0.00085
TMEM135	4.7464	4.5179	6.0065	5.9169	-1.92	7.93	16.3	5.38e-05	0.000859
NR5A2	5.5083	5.3557	4.1914	4.0222	1.93	7.05	16.3	5.51e-05	0.000879
EBAG9	3.5994	3.884	2.3963	2.4649	2	4.59	16.2	5.58e-05	0.000888
HNRNPUL2-BSCL2	3.9171	3.7794	2.5983	2.5187	1.95	4.33	16.2	5.67e-05	0.000898
ZAN	0.2128	0.4846	1.3235	1.7008	-3.04	3.17	16.2	5.66e-05	0.000898
SMARCAL1	3.42	3.3693	2.1857	2.0893	1.94	4.04	16.2	5.69e-05	0.0009
AQP2	3.8704	4.2614	2.647	2.7651	2.06	5.28	16.2	5.74e-05	0.000907
TRIOBP	4.5606	4.478	5.8187	5.8048	-1.87	7.8	16.2	5.8e-05	0.000913
TEAD1	4.2374	3.931	5.4951	5.3755	-1.95	6.98	16.2	5.81e-05	0.000913
RCN2	4.2623	4.3667	3.0605	3.0099	1.9	5.84	16.2	5.83e-05	0.000914
EML1	2.3577	2.6062	3.7441	3.9372	-2.05	4.79	16.2	5.82e-05	0.000914
HOXD10	2.9825	2.8855	1.7523	1.6466	1.99	3.18	16.1	5.91e-05	0.000925
FRMD6-AS1	3.0257	2.7048	4.2735	4.1428	-1.98	5.16	16.1	5.99e-05	0.000933
SRP72	2.5228	1.7363	4.0832	3.6653	-2.58	4.7	16.1	6e-05	0.000933
LRRC19	2.9825	3.0643	1.8149	1.777	1.96	3.64	16.1	5.99e-05	0.000933
UTP3	4.4282	4.4187	5.6957	5.7315	-1.87	7.55	16.1	6.05e-05	0.000938
FMO9P	3.6418	3.5436	4.8848	4.8693	-1.88	6.33	16.1	6.05e-05	0.000938
C12orf50	4.5355	4.3139	3.1973	2.9847	1.97	5.7	16.1	6.1e-05	0.000944
ACE	3.3392	3.2912	4.5865	4.5968	-1.88	5.94	16	6.24e-05	0.000961
CLUHP3	4.1416	3.6132	2.5588	2.1666	2.32	5.14	16	6.24e-05	0.000961
TTC1	3.239	3.057	1.9613	1.813	1.99	3.5	16	6.26e-05	0.000962
NFATC2	3.4252	3.3282	2.1857	2.0528	1.95	4.1	16	6.3e-05	0.000967
PES1	3.6459	3.8109	4.985	5.1381	-1.95	6.42	16	6.36e-05	0.000974
CNTNAP2	2.8408	2.9966	1.7128	1.6876	1.97	4.06	16	6.43e-05	0.000983
ERLEC1	2.7789	3.5391	1.5044	1.777	2.53	3.83	16	6.44e-05	0.000983
KLF11	4.6491	4.5765	5.8972	5.8959	-1.86	7.83	16	6.46e-05	0.000984
TSPAN4	2.8859	2.7849	1.6716	1.5594	1.99	3.08	15.9	6.52e-05	0.000989
TFCP2	2.1868	4.1837	0.5567	1.2401	4.49	3.75	15.9	6.51e-05	0.000989
PPIG	3.9312	3.7282	5.1568	5.0996	-1.89	6.49	15.9	6.58e-05	0.000997
