# Supplementary material for: Intracellular Staphylococcus aureus Perturbs the Host Cell Ca2+ Homeostasis To Promote Cell Death
Source: mBio. 2020 Dec 15;11(6):e02250-20. doi: 10.1128/mBio.02250-20 (PMC7773986; doi:10.1128/mBio.02250-20)
Supplement: TABLE S2 [file mBio.02250-20-st002.xlsx]

## Sheet: invasion relevant pathways
KEGG Pathway	Entry code	NES	P-value	Number of genes	LeadingEdgeGenes
one carbon pool by folate	map00670	1.72	0.00472	3	DHFR,SHMT2,MTFMT
calcium signaling pathway	map04020	1.61	0.00467	23	ADCY9,CHRM2,ATP2B1,PLCB3,CYSLTR1,ITPR1,HTR4,PHKB,PRKCA,AGTR1,CALM3,PLN,ADCY8,CACNA1G,ATP2B2,ITPKB,NOS3,PHKA1,CHRM5,HTR2C,CD38,PLCE1,PRKACA
endocytosis	map04144	1.53	0.00763	25	ARFGAP2, MVB12A, NTRK1, EHD2, RAB22A, HSPA1L, MDM2, AP2S1, RAB5B, CXCR4, SMURF2, DAB2, CHMP1B, RAB4A, PARD6B, RNF41, CLTB, GIT2, ARAP3, CBL, EHD3, VPS36, HGS, EPN3, CCR5

## Sheet: cytotoxicity relevant pathways
KEGG Pathway	Entry code	NES	P-value	Number of genes	LeadingEdgeGenes
phenylalanine metabolism	map00360	1.77	0.00506	2	PAH,ALDH3B2
gnrh signaling pathway	map04912	1.77	0.0022	27	ADCY9,PLA2G2A,PLCB3,ITPR1,CALML5,CGA,MAP3K2,PLCB2,PRKCA,MAPK14,PLA2G10,PRKACA,ADCY8,NRAS,MAPK9,ITPR2,CAMK2D,CAMK2A,GNRHR,CACNA1C,MAP2K6,MAP3K1,RAF1,MAPK13,SOS2,ATF4,PRKX
folate biosynthesis	map00790	1.69	0.00863	5	DHFR,SPR,QDPR,FPGS,PTS
gap junction	map04540	1.69	0.00813	21	ADCY9,PLCB3,ITPR1,TJP1,MAP3K2,PLCB2,TUBB7P,PRKCA,PDGFD,PRKACA,ADCY8,NRAS,ITPR2,HTR2C,CSNK1D,PDGFB,GUCY1B1,RAF1,SOS2,TUBA8,PRKX
homologous recombination	map03440	1.64	0.02	11	POLD1,BRCA2,SEM1,TOP3B,RAD51D,XRCC3,RAD54B,RAD52,RAD54L,POLD2,BLM
lysine degradation	map00310	1.61	0.0212	7	ALDH1B1,OGDH,KYNU,ACAT2,AADAT,CAT,WARS1
tryptophan metabolism	map00380	1.61	0.212	7	ALDH1B1,SETD7,OGDH,SUV39H1,AASDH,ACAT2,AADAT
butanoate metabolism	map00650	1.59	0.0284	8	HMGCS1,ALDH1B1,HMGCS2,PDHA2,HMGCL,ACAT2,ACSM5,PDHA1
one carbon pool by folate	map00670	1.58	0.0308	5	DHFR,SHMT2,SHMT1,MTFMT,TYMS
long term potentiation	map04720	1.5	0.0336	15	PLCB3,ITPR1,CALML5,PPP1CA,PLCB2,PRKCA,RAP1A,BRAF,PRKACA,ADCY8,NRAS,ITPR2,GRIA2,CAMK2D,CAMK2A
calcium signaling pathway	map04020	1.42	0.0368	24	ADCY9,CHRM2,HTR6,PLCB3,ITPR1,CALML5,CHRM5,PLN,GNA15,PLCB2,CYSLTR1,PRKCA,PHKB,PTAFR,PRKACA,ADCY8,PLCE1,ITPR2,CACNA1B,CACNA1G,ITPKB,CAMK2D,CCKAR,CAMK2A

## Sheet: Sheet3
[1]	PAH,ALDH3B2
[2]	ADCY9,PLA2G2A,PLCB3,ITPR1,CALML5,CGA,MAP3K2,PLCB2,PRKCA,MAPK14,PLA2G10,PRKACA,ADCY8,NRAS,MAPK9,ITPR2,CAMK2D,CAMK2A,GNRHR,CACNA1C,MAP2K6,MAP3K1,RAF1,MAPK13,SOS2,ATF4,PRKX
[3]	DHFR,SPR,QDPR,FPGS,PTS
[4]	ADCY9,PLCB3,ITPR1,TJP1,MAP3K2,PLCB2,TUBB7P,PRKCA,PDGFD,PRKACA,ADCY8,NRAS,ITPR2,HTR2C,CSNK1D,PDGFB,GUCY1B1,RAF1,SOS2,TUBA8,PRKX
[5]	POLD1,BRCA2,SEM1,TOP3B,RAD51D,XRCC3,RAD54B,RAD52,RAD54L,POLD2,BLM
[6]	ALDH1B1,OGDH,KYNU,ACAT2,AADAT,CAT,WARS1
[7]	ALDH1B1,SETD7,OGDH,SUV39H1,AASDH,ACAT2,AADAT
[8]	HMGCS1,ALDH1B1,HMGCS2,PDHA2,HMGCL,ACAT2,ACSM5,PDHA1
[9]	DHFR,SHMT2,SHMT1,MTFMT,TYMS
[10]	PLCB3,ITPR1,CALML5,PPP1CA,PLCB2,PRKCA,RAP1A,BRAF,PRKACA,ADCY8,NRAS,ITPR2,GRIA2,CAMK2D,CAMK2A
[11]	PLA2G2A,PLCB3,ITPR1,PLCB2,PRKCA,PLA2G10,BRAF,NRAS,ITPR2,GRIA2
